# Supplementary material for: From menarche to menopause: A population-based assessment of water, sanitation, and hygiene risk factors for reproductive tract infection symptoms over life stages in rural girls and women in India
Source: PLoS One. 2017 Dec 5;12(12):e0188234. doi: 10.1371/journal.pone.0188234 (PMC5716553; doi:10.1371/journal.pone.0188234)
Supplement: S1 Dataset — (XLSX) [file pone.0188234.s003.xlsx]

## Sheet: #LN00009
WASH and Life Stage Associations with Reproductive Tract Infections
Imputation	PW_ID	LCgroup	site	outcome	impwater	sanacc	distdef	use	satisfy	washsite	daily	impbath	distbath	cleansing	pad	place	washdef	treat	dailyM	religion	occupation	education	wealth	washhand
Number
1	3038	Adolescent	1	0	2	0	0	0	0	0	1	1	0	3	1	2	1	0	1	a	c	c	1	2
1	3038	Adolescent	1	0	2	0	0	0	0	0	1	1	0	3	1	2	0	0	1	a	c	c	0	2
1	3053	Adolescent	1	0	2	0	0	0	0	0	1	1	1	1	0	2	2	0	1	a	a	c	1	0
1	3053	Adolescent	1	0	2	0	0	0	0	0	1	1	0	1	0	2	0	0	1	a	a	a	1	0
1	3053	Adolescent	1	0	2	0	0	0	0	0	1	1	0	1	0	2	0	0	1	a	c	c	1	0
1	3053	Adolescent	1	1	2	0	0	0	0	0	1	1	1	1	0	2	2	0	1	a	c	c	1	0
1	3109	Adolescent	1	0	3	0	0	0	0	0	0	0	0	1	1	2	0	0	0	c	a	c	0	0
1	3111	Adolescent	1	0	1	1	1	1	1	0	1	1	1	1	1	1	0	0	1	c	a	c	0	0
1	3111	Adolescent	1	0	3	0	0	0	0	0	1	0	0	1	1	2	0	0	1	c	d	c	0	0
1	3112	Adolescent	1	0	2	0	0	0	0	1	1	0	0	1	0	2	0	0	1	a	c	c	1	2
1	3152	Adolescent	1	0	2	0	0	0	0	0	1	1	0	1	1	2	2	0	1	c	c	c	0	0
1	3174	Adolescent	1	0	3	0	0	0	0	0	0	0	1	3	0	2	1	0	0	a	c	c	1	0
1	3175	Adolescent	1	0	2	0	0	0	0	0	0	0	0	1	0	2	2	0	0	c	c	c	1	0
1	3175	Adolescent	1	1	3	0	0	0	0	0	0	0	0	1	1	2	1	1	0	a	d	c	1	0
1	3175	Adolescent	1	0	1	0	0	0	0	0	1	0	0	1	0	3	1	0	1	c	c	c	1	0
1	3183	Adolescent	1	0	2	0	0	0	0	0	1	1	0	1	1	2	0	0	1	c	c	c	1	2
1	3183	Adolescent	1	0	2	0	0	0	0	0	0	1	0	1	1	2	0	0	0	c	c	c	1	2
1	3183	Adolescent	1	0	2	0	0	0	0	0	1	1	1	1	0	2	2	0	1	c	c	c	1	2
1	3193	Adolescent	1	0	2	0	0	0	0	0	1	0	1	1	0	2	0	0	1	c	a	c	0	2
1	3217	Adolescent	1	0	3	1	1	1	1	0	1	0	0	3	1	2	0	0	0	c	c	c	0	0
1	3217	Adolescent	1	1	2	0	0	0	0	0	1	0	0	3	1	2	0	0	1	c	c	c	1	0
1	3241	Adolescent	1	0	2	0	0	0	0	0	1	0	0	1	1	2	2	0	1	a	d	c	0	2
1	3241	Adolescent	1	0	2	0	1	0	0	0	0	0	1	1	1	2	0	0	0	a	c	c	1	0
1	3241	Adolescent	1	0	2	0	0	0	0	0	0	0	0	1	1	2	0	0	0	a	c	c	0	2
1	3241	Adolescent	1	0	2	0	1	0	0	0	0	0	1	3	1	2	0	0	0	a	d	c	1	2
1	3241	Adolescent	1	0	2	0	1	0	0	0	0	1	1	1	1	2	0	0	0	a	c	c	1	0
1	3241	Adolescent	1	0	2	0	1	0	0	0	1	0	0	1	1	2	0	0	1	a	a	c	1	2
1	3242	Adolescent	1	0	2	0	0	0	0	0	1	0	0	1	1	2	1	0	1	a	d	c	1	0
1	3242	Adolescent	1	0	2	0	0	0	0	0	1	1	0	1	1	2	0	0	1	a	d	c	0	2
1	3242	Adolescent	1	0	2	0	0	0	0	0	1	0	0	1	1	2	0	0	1	a	c	c	1	2
1	3242	Adolescent	1	0	2	1	1	1	1	0	1	1	1	3	1	1	0	0	1	b	c	c	1	2
1	3242	Adolescent	1	0	1	1	1	1	1	0	0	1	1	1	0	2	0	0	0	a	c	c	1	0
1	3243	Adolescent	1	0	1	1	1	1	1	0	1	1	1	1	1	2	0	0	1	a	c	c	0	0
1	3243	Adolescent	1	0	1	1	1	1	1	0	1	1	1	1	1	2	0	0	1	a	c	c	0	0
1	3243	Adolescent	1	0	1	0	1	0	0	0	1	1	1	1	1	2	0	0	1	a	a	c	1	0
1	3243	Adolescent	1	0	2	0	1	0	0	0	1	0	0	1	1	2	0	0	1	a	c	c	1	2
1	3243	Adolescent	1	0	1	1	1	1	1	1	1	1	1	1	1	2	0	0	1	a	c	c	0	0
1	3243	Adolescent	1	0	1	1	1	1	1	0	1	1	1	1	1	2	0	0	1	a	c	c	1	0
1	3299	Adolescent	1	0	2	0	0	0	0	0	0	0	0	1	0	2	0	0	0	c	c	c	1	0
1	3299	Adolescent	1	0	2	0	0	0	0	0	0	0	0	1	0	2	0	0	0	c	c	c	0	0
1	3300	Adolescent	1	0	2	0	0	0	0	0	0	1	1	1	0	2	0	0	0	c	c	c	0	0
1	3300	Adolescent	1	0	2	0	0	0	0	0	0	1	0	1	1	2	0	0	0	c	c	c	1	0
1	3301	Adolescent	1	0	2	0	0	0	0	0	0	0	0	1	0	2	0	0	0	a	d	b	1	0
1	3301	Adolescent	1	0	2	0	0	0	0	0	0	1	0	1	1	2	0	0	0	c	c	c	1	0
1	3325	Adolescent	1	0	3	0	0	0	0	0	1	0	0	1	0	2	0	0	1	c	d	b	0	0
1	3335	Adolescent	1	0	1	0	0	0	0	0	1	0	0	1	0	2	2	0	1	a	d	b	1	0
1	3358	Adolescent	1	0	2	0	0	0	0	0	1	0	0	1	0	3	1	0	1	c	c	c	1	2
1	3384	Adolescent	1	0	3	0	0	0	0	0	1	0	0	1	0	3	0	0	1	c	d	c	1	0
1	3384	Adolescent	1	0	3	0	1	0	0	0	1	0	0	1	0	3	1	0	1	c	c	c	1	0
1	3393	Adolescent	1	0	2	0	1	0	0	0	1	0	0	3	1	3	1	0	1	a	a	c	0	2
1	3395	Adolescent	1	1	2	0	1	0	0	0	1	1	0	1	0	2	0	1	1	a	d	c	0	2
1	3436	Adolescent	1	0	2	0	0	0	0	0	1	1	0	1	1	2	0	1	1	a	c	c	1	1
1	3436	Adolescent	1	0	2	0	1	0	0	1	1	0	0	1	0	2	0	0	1	a	c	c	1	0
1	3451	Adolescent	1	0	1	0	1	0	0	0	1	0	0	1	1	2	0	0	1	a	d	a	1	0
1	3451	Adolescent	1	0	1	0	1	0	0	0	1	1	0	1	1	2	1	0	1	a	c	c	1	0
1	3451	Adolescent	1	0	1	0	1	0	0	0	1	1	0	1	1	2	0	0	1	a	c	c	1	0
1	3451	Adolescent	1	0	1	0	1	0	0	0	1	0	0	1	1	2	0	0	1	a	d	b	1	0
1	3457	Adolescent	1	0	2	0	0	0	0	0	1	0	0	1	1	2	0	0	1	a	c	c	1	1
1	3513	Adolescent	1	0	2	0	1	0	0	0	1	0	1	3	1	2	1	0	1	c	c	c	1	2
1	3513	Adolescent	1	0	3	0	1	0	0	0	1	0	1	3	1	2	1	0	1	c	c	c	1	2
1	3513	Adolescent	1	0	2	0	1	0	0	0	0	0	1	3	1	2	1	0	0	c	c	c	1	2
1	3513	Adolescent	1	0	2	0	1	0	0	0	0	0	1	3	1	3	2	0	0	c	d	c	0	2
1	3520	Adolescent	1	0	2	0	0	0	0	1	1	1	1	1	1	2	0	0	1	a	a	c	0	0
1	3521	Adolescent	1	0	2	0	1	0	0	0	1	0	0	1	0	2	0	0	1	a	c	c	1	0
1	3521	Adolescent	1	0	3	0	0	0	0	0	1	0	0	1	0	2	1	0	1	a	a	a	1	2
1	3521	Adolescent	1	0	3	0	0	0	0	0	0	0	0	3	0	2	1	0	0	a	d	b	0	0
1	3522	Adolescent	1	0	3	0	0	0	0	0	1	0	1	1	0	1	2	0	1	a	d	a	0	2
1	3523	Adolescent	1	0	3	0	1	0	0	0	0	0	1	1	1	2	0	0	0	c	d	c	1	2
1	3523	Adolescent	1	0	3	0	1	0	0	0	0	0	1	1	1	2	0	0	0	a	c	c	0	2
1	3523	Adolescent	1	0	3	0	1	0	0	0	0	0	1	1	1	2	0	0	0	a	d	c	0	2
1	3523	Adolescent	1	0	3	0	0	0	0	0	0	0	1	3	1	2	2	0	0	a	c	c	1	2
1	3523	Adolescent	1	0	3	0	1	0	0	0	0	0	1	1	1	2	2	0	0	a	d	c	0	2
1	3523	Adolescent	1	0	3	0	1	0	0	0	0	0	1	1	1	2	0	0	0	a	c	c	0	2
1	3524	Adolescent	1	0	3	0	1	0	0	0	1	0	1	3	1	2	2	0	1	a	c	c	1	2
1	3541	Adolescent	1	0	1	0	1	0	0	0	0	1	1	1	1	2	0	0	0	a	c	c	0	0
1	3542	Adolescent	1	0	2	0	1	0	0	0	0	0	0	1	0	2	0	0	0	a	c	c	1	0
1	3582	Adolescent	1	0	2	0	0	0	0	0	0	1	0	1	0	3	2	0	0	a	d	c	0	2
1	3633	Adolescent	1	0	2	0	1	0	0	0	1	0	0	1	0	2	1	0	1	a	d	a	1	2
1	3633	Adolescent	1	0	2	0	1	0	0	0	1	0	1	1	0	2	0	0	1	a	c	c	1	2
1	3658	Adolescent	1	0	2	0	0	0	0	0	0	0	1	3	0	2	2	0	0	c	c	c	1	0
1	3658	Adolescent	1	0	2	0	0	0	0	0	0	0	1	3	0	2	0	0	0	c	c	c	1	0
1	3658	Adolescent	1	0	2	0	1	0	0	0	0	0	0	3	0	2	0	0	0	c	c	c	1	0
1	3658	Adolescent	1	0	2	0	0	0	0	0	0	0	0	1	0	2	0	0	0	c	c	c	1	0
1	3658	Adolescent	1	0	2	0	0	0	0	0	0	0	0	3	0	2	2	0	0	c	c	a	1	0
1	3658	Adolescent	1	0	1	0	0	0	0	0	0	0	1	3	0	2	2	0	0	c	c	c	1	1
1	3696	Adolescent	1	0	1	0	1	0	0	0	0	1	1	1	1	2	0	0	0	a	d	c	0	0
1	3718	Adolescent	1	0	1	0	1	0	0	0	1	0	0	1	1	2	0	0	1	a	a	a	1	0
1	3738	Adolescent	1	0	1	0	0	0	0	0	0	0	0	3	0	2	0	0	0	c	c	c	0	0
1	3738	Adolescent	1	0	1	0	1	0	0	0	0	0	0	3	0	2	2	0	0	c	c	c	1	0
1	3738	Adolescent	1	0	1	0	1	0	0	0	0	1	1	3	0	2	1	0	0	c	a	a	0	0
1	3739	Adolescent	1	0	2	0	1	0	0	0	0	0	0	1	0	2	1	0	0	c	d	c	1	0
1	3739	Adolescent	1	0	2	0	0	0	0	0	0	0	0	1	1	2	0	0	0	c	d	c	1	0
1	3739	Adolescent	1	0	2	0	1	0	0	0	0	1	0	3	0	2	0	0	0	c	d	c	1	0
1	3757	Adolescent	1	0	2	0	1	0	0	0	0	1	0	1	0	2	0	0	0	c	c	c	1	0
1	3757	Adolescent	1	0	2	0	1	0	0	0	1	1	1	1	0	2	2	0	1	c	c	c	1	2
1	3757	Adolescent	1	0	2	0	1	0	0	0	0	1	0	3	0	2	2	0	0	c	a	c	1	0
1	3757	Adolescent	1	0	1	0	1	0	0	0	1	0	1	1	0	2	0	0	1	c	c	c	0	2
1	3757	Adolescent	1	0	2	0	1	0	0	0	0	1	0	3	0	2	2	0	0	c	c	c	1	0
1	3757	Adolescent	1	0	2	0	1	0	0	0	0	1	1	1	1	2	0	0	0	c	c	c	1	2
1	3763	Adolescent	1	0	3	0	1	0	0	0	0	0	1	1	0	2	0	0	0	c	c	c	1	0
1	3763	Adolescent	1	0	2	1	1	1	1	0	1	0	1	1	1	1	0	0	1	a	c	c	0	0
1	3782	Adolescent	1	0	3	0	1	0	0	0	1	0	1	1	1	2	0	0	1	c	c	c	0	0
1	3857	Adolescent	1	0	2	0	0	0	0	0	0	0	0	1	1	2	0	0	0	c	d	c	0	0
1	3858	Adolescent	1	0	2	0	0	0	0	1	1	0	0	1	0	3	0	0	1	c	c	c	1	0
1	3858	Adolescent	1	0	3	0	0	0	0	0	1	0	0	1	0	3	0	0	1	c	c	c	0	0
1	3863	Adolescent	1	0	1	0	0	0	0	0	0	1	1	1	1	2	0	0	0	c	d	b	0	0
1	3863	Adolescent	1	0	2	0	0	0	0	0	0	1	0	1	1	2	0	1	0	c	d	c	1	0
1	3871	Adolescent	1	0	1	0	0	0	0	0	1	1	1	1	1	2	0	0	1	c	c	c	1	0
1	3871	Adolescent	1	0	1	0	0	0	0	0	0	1	0	1	1	2	0	0	0	c	c	c	1	0
1	3871	Adolescent	1	0	1	0	0	0	0	0	0	1	0	1	1	2	0	0	0	c	d	c	1	0
1	3871	Adolescent	1	0	1	0	0	0	0	0	0	1	1	1	1	2	0	0	0	c	d	c	1	0
1	3871	Adolescent	1	0	2	0	0	0	0	0	1	1	0	1	1	2	0	0	1	a	d	c	1	0
1	3872	Adolescent	1	1	1	0	0	0	0	0	1	1	1	1	1	2	0	1	1	c	d	c	1	0
1	3872	Adolescent	1	0	1	0	0	0	0	0	0	1	1	1	1	2	0	0	0	c	d	c	1	0
1	3916	Adolescent	1	0	1	0	1	0	0	0	1	0	0	1	0	2	0	0	1	c	d	a	0	0
1	3916	Adolescent	1	1	1	0	0	0	0	0	0	1	1	1	1	2	0	1	0	c	d	c	0	0
1	4096	Adolescent	1	0	1	0	1	1	1	0	1	1	1	1	1	2	0	0	1	a	d	c	1	2
1	4206	Adolescent	1	0	2	0	0	0	0	0	0	0	0	3	0	2	2	0	0	a	d	c	1	0
1	4254	Adolescent	1	0	1	1	1	0	0	1	1	0	0	1	1	2	0	0	1	c	c	c	1	2
1	4264	Adolescent	1	0	2	0	1	0	0	0	0	1	0	1	0	2	2	0	0	a	a	c	1	2
1	4266	Adolescent	1	0	2	0	0	0	0	0	1	1	0	1	0	2	1	0	1	a	d	c	1	2
1	4279	Adolescent	1	.	1	1	1	0	0	1	1	1	0	1	1	2	0	0	1	a	c	c	1	0
1	4279	Adolescent	1	0	1	1	0	0	0	1	1	0	0	1	0	2	0	0	1	c	d	a	1	0
1	4279	Adolescent	1	0	1	1	0	0	0	1	1	1	0	1	1	2	0	0	1	a	c	c	1	0
1	4292	Adolescent	1	0	3	0	1	0	0	0	1	0	0	1	1	2	1	0	1	c	d	c	1	0
1	4293	Adolescent	1	0	1	0	0	0	0	0	1	0	0	1	1	2	0	0	1	c	d	c	1	2
1	4293	Adolescent	1	0	2	0	1	0	0	0	1	0	0	1	1	2	1	0	1	c	d	c	1	0
1	4293	Adolescent	1	0	2	0	1	0	0	0	1	0	0	1	1	2	1	0	1	c	c	c	1	0
1	4294	Adolescent	1	0	2	1	1	0	0	1	1	0	0	1	1	2	0	0	1	c	d	c	1	0
1	4294	Adolescent	1	0	3	1	0	0	0	1	1	0	0	1	1	2	0	0	1	c	c	c	1	1
1	4295	Adolescent	1	0	2	1	1	0	0	1	1	0	0	1	1	2	1	0	1	a	c	c	1	0
1	4347	Adolescent	1	0	1	0	0	0	0	0	0	1	1	3	0	2	2	0	0	a	c	c	1	2
1	4372	Adolescent	1	0	1	0	0	0	0	1	0	0	0	1	1	2	2	0	0	a	d	a	1	0
1	4404	Adolescent	1	0	2	0	1	0	0	0	1	1	1	1	0	2	2	0	1	a	d	c	1	2
1	4404	Adolescent	1	0	2	0	1	0	0	0	1	1	1	1	0	2	2	0	1	a	d	c	1	2
1	4404	Adolescent	1	0	2	0	1	0	0	0	0	1	1	1	0	3	2	0	0	a	a	c	1	2
1	4404	Adolescent	1	0	2	0	1	0	0	0	0	1	1	1	0	3	2	0	0	a	d	a	1	2
1	4405	Adolescent	1	0	3	0	1	0	0	0	0	0	0	1	1	3	2	0	1	a	c	c	1	2
1	4405	Adolescent	1	0	3	0	1	0	0	0	1	0	0	1	1	2	0	0	1	a	d	b	1	2
1	4405	Adolescent	1	0	3	0	1	0	0	0	0	0	0	1	1	3	2	0	1	c	c	c	1	2
1	4406	Adolescent	1	0	1	0	1	0	0	0	1	1	1	3	0	2	2	0	1	a	d	a	1	2
1	4431	Adolescent	1	0	3	0	1	0	0	0	1	1	0	3	0	3	2	0	1	a	a	b	1	2
1	4458	Adolescent	1	0	1	1	1	1	1	1	1	1	1	1	1	1	0	0	1	a	c	c	1	0
1	4490	Adolescent	1	0	1	1	1	1	1	1	0	1	1	1	1	1	2	0	0	c	c	c	0	0
1	4490	Adolescent	1	0	2	0	0	0	0	0	1	1	0	1	0	2	0	0	1	c	d	c	0	0
1	4491	Adolescent	1	0	3	0	0	0	0	1	1	0	1	1	1	2	1	0	1	c	c	c	0	2
1	4547	Adolescent	1	0	1	0	1	0	0	0	0	1	1	1	1	2	0	0	0	a	d	c	0	0
1	4547	Adolescent	1	0	1	0	1	0	0	0	0	1	1	1	0	2	0	0	0	a	d	a	1	2
1	4559	Adolescent	1	0	1	0	0	0	0	0	1	1	1	1	0	2	0	0	1	a	d	c	1	0
1	4559	Adolescent	1	0	2	0	1	0	0	0	0	0	0	1	0	2	1	0	0	c	c	c	1	0
1	4560	Adolescent	1	0	2	0	0	0	0	0	0	0	0	1	0	2	2	0	0	c	d	c	0	0
1	4560	Adolescent	1	0	1	0	1	0	0	0	0	0	0	1	0	2	0	0	0	c	c	c	1	0
1	4583	Adolescent	1	0	3	0	1	0	0	0	1	1	0	3	0	3	2	0	0	a	a	b	0	2
1	4583	Adolescent	1	0	2	0	1	0	0	0	0	1	0	3	1	2	0	0	0	a	a	b	0	2
1	4583	Adolescent	1	0	3	0	1	0	0	0	1	0	0	3	0	2	2	0	1	a	d	b	1	2
1	4583	Adolescent	1	0	3	0	1	0	0	0	1	0	0	3	0	2	2	0	0	a	d	b	1	2
1	4709	Adolescent	1	0	2	0	0	0	0	0	1	0	0	3	1	2	2	0	1	a	a	b	1	2
1	4709	Adolescent	1	0	2	0	0	0	0	0	1	0	0	3	1	2	0	0	1	a	c	c	1	2
1	4709	Adolescent	1	0	1	0	1	0	0	0	1	1	1	3	1	2	1	0	1	a	c	c	1	0
1	4709	Adolescent	1	0	2	0	0	0	0	1	1	0	0	3	0	2	0	0	1	a	a	c	1	0
1	4709	Adolescent	1	0	2	0	1	0	0	0	1	0	0	3	0	2	1	0	0	a	d	a	1	2
1	4770	Adolescent	1	0	1	0	0	0	0	1	0	0	0	1	1	2	0	0	1	a	d	c	1	0
1	4770	Adolescent	1	0	2	0	0	0	0	0	0	1	1	3	0	2	2	0	0	a	c	c	1	2
1	4806	Adolescent	1	0	1	0	1	0	0	0	1	1	1	1	1	2	0	0	1	c	c	c	1	2
1	4806	Adolescent	1	0	1	0	1	0	0	0	1	1	1	1	1	2	0	0	1	c	c	c	1	2
1	4806	Adolescent	1	0	2	0	1	0	0	0	1	1	1	1	0	2	0	0	1	a	a	b	1	2
1	4806	Adolescent	1	0	2	0	0	0	0	0	1	1	0	1	1	2	0	0	1	a	c	c	1	2
1	4845	Adolescent	1	0	3	0	1	0	0	1	1	0	0	1	1	2	0	0	1	b	c	c	0	2
1	4931	Adolescent	1	1	1	0	1	0	0	0	1	1	1	1	0	2	0	0	1	c	a	a	1	0
1	4931	Adolescent	1	1	2	0	1	0	0	0	1	1	1	1	0	2	0	0	1	a	a	c	1	0
1	4931	Adolescent	1	0	1	0	0	0	0	1	1	1	1	1	1	2	1	0	1	a	a	a	0	0
1	4931	Adolescent	1	0	1	0	1	0	0	0	1	1	0	1	0	2	2	0	1	a	a	c	1	2
1	4949	Adolescent	1	0	3	0	0	0	0	0	1	1	0	1	0	2	0	0	1	c	c	c	1	2
1	4949	Adolescent	1	0	2	1	1	1	1	0	1	0	1	1	0	2	0	0	1	c	c	c	0	2
1	4949	Adolescent	1	0	3	0	1	0	0	0	1	1	1	1	0	2	1	0	1	c	d	b	0	2
1	4969	Adolescent	1	1	2	0	1	0	0	0	1	0	1	1	0	2	1	0	1	a	c	c	1	0
1	4969	Adolescent	1	1	1	0	1	0	0	0	1	1	0	3	0	2	1	0	1	a	d	c	1	2
1	4973	Adolescent	1	0	2	0	1	0	0	0	1	0	0	1	1	2	0	0	1	a	c	c	1	0
1	4973	Adolescent	1	0	2	0	1	0	0	0	1	1	1	1	1	2	0	0	1	a	c	c	1	0
1	4973	Adolescent	1	0	2	0	1	0	0	0	1	1	0	1	1	2	1	0	1	a	d	c	1	0
1	5002	Adolescent	1	0	2	0	0	0	0	0	1	0	0	1	1	2	1	0	1	a	d	c	1	2
1	5002	Adolescent	1	0	2	0	1	0	0	0	1	1	1	1	0	2	0	0	1	a	c	c	1	2
1	5002	Adolescent	1	0	2	0	1	0	0	0	1	1	0	1	1	2	0	0	1	a	d	c	1	2
1	5018	Adolescent	1	0	2	0	1	0	0	0	1	0	0	1	1	3	2	0	1	c	d	c	0	2
1	5018	Adolescent	1	0	2	0	0	0	0	0	1	0	1	1	0	2	2	0	1	c	c	c	1	2
1	5018	Adolescent	1	0	2	0	1	0	0	0	1	1	1	1	1	2	2	0	1	c	c	c	1	0
1	5018	Adolescent	1	0	2	0	0	0	0	0	0	0	0	1	0	2	2	0	0	a	c	c	1	2
1	5021	Adolescent	1	0	2	0	0	0	0	0	1	0	0	1	1	2	0	0	1	c	c	c	1	2
1	5021	Adolescent	1	0	2	0	0	0	0	0	1	0	0	1	1	2	2	0	1	a	a	b	1	2
1	5093	Adolescent	1	1	1	0	0	0	0	0	0	1	0	3	1	2	1	0	0	c	d	c	1	2
1	5095	Adolescent	1	0	2	0	1	0	0	0	1	0	1	1	1	2	2	0	1	a	a	a	1	2
1	5125	Adolescent	1	0	1	0	1	0	0	0	1	0	1	1	0	2	1	0	1	a	d	c	0	0
1	5125	Adolescent	1	0	2	0	0	0	0	0	1	0	1	1	0	2	1	0	1	a	a	b	0	0
1	5131	Adolescent	1	0	2	0	0	0	0	0	1	0	0	1	1	2	0	0	1	a	a	b	1	0
1	5131	Adolescent	1	0	2	0	0	0	0	0	1	0	0	1	0	2	0	0	1	a	d	c	1	0
1	5132	Adolescent	1	0	2	0	1	0	0	0	1	0	1	1	1	2	0	0	1	a	c	c	0	0
1	5132	Adolescent	1	0	2	0	0	0	0	1	0	0	0	1	1	2	0	0	0	a	d	c	1	0
1	5132	Adolescent	1	0	2	0	0	0	0	0	0	0	1	1	1	2	0	0	0	a	c	c	0	0
1	5133	Adolescent	1	0	2	0	0	0	0	0	1	0	0	1	1	2	0	0	1	a	a	c	1	0
1	5142	Adolescent	1	0	1	0	1	1	1	0	1	1	1	1	1	1	0	0	1	a	a	c	0	0
1	5142	Adolescent	1	0	2	1	1	1	1	0	1	1	0	1	1	1	0	0	1	a	a	c	1	0
1	5142	Adolescent	1	0	1	1	1	1	1	0	1	1	1	1	1	2	0	0	1	a	c	c	0	0
1	5184	Adolescent	1	0	1	1	1	1	1	0	1	1	1	1	1	2	0	0	1	a	c	c	1	2
1	5184	Adolescent	1	0	2	1	1	0	1	0	1	1	1	1	1	2	0	0	1	a	c	c	0	2
1	5190	Adolescent	1	0	2	0	1	0	0	0	1	1	0	1	1	2	0	0	1	a	c	c	1	0
1	5190	Adolescent	1	0	2	0	1	0	0	0	1	1	0	1	1	2	0	0	1	a	c	c	0	0
1	5190	Adolescent	1	0	2	0	0	0	0	0	1	0	1	1	1	2	0	0	1	a	c	c	0	0
1	5190	Adolescent	1	0	2	0	0	0	0	0	1	0	1	1	1	2	0	0	1	a	d	c	1	0
1	5190	Adolescent	1	0	2	0	1	0	0	0	1	1	0	1	1	2	0	0	1	a	d	c	1	0
1	5191	Adolescent	1	0	2	0	1	0	0	0	1	1	0	1	1	2	0	0	1	a	c	c	1	0
1	5191	Adolescent	1	0	2	0	1	0	0	0	1	1	0	3	1	2	1	0	0	a	c	b	1	0
1	5191	Adolescent	1	0	2	0	1	0	0	0	1	1	0	3	1	2	0	0	1	a	c	c	1	0
1	5191	Adolescent	1	0	2	0	0	0	0	0	1	0	0	1	1	2	0	0	1	a	d	c	1	0
1	5191	Adolescent	1	0	2	0	1	0	0	0	1	0	0	1	1	2	0	0	1	a	c	c	1	0
1	5191	Adolescent	1	0	2	0	0	0	0	0	0	0	0	1	1	2	1	0	1	a	d	c	1	2
1	5191	Adolescent	1	0	2	0	0	0	0	0	1	0	0	1	1	2	0	0	1	a	c	c	1	0
1	5204	Adolescent	1	0	1	1	1	1	1	0	0	1	1	1	1	2	0	0	1	a	c	c	0	0
1	5207	Adolescent	1	0	1	1	1	1	1	0	1	1	1	3	1	2	0	0	1	a	c	c	1	0
1	5207	Adolescent	1	0	1	1	1	1	1	0	1	1	1	3	1	2	0	0	0	a	c	c	1	0
1	5207	Adolescent	1	0	2	0	1	0	0	0	1	1	1	3	1	2	0	0	1	a	c	c	1	0
1	5207	Adolescent	1	0	2	0	1	0	0	0	1	1	0	1	1	2	0	0	1	a	c	c	1	0
1	5207	Adolescent	1	0	1	1	1	1	1	1	1	1	1	1	1	1	0	0	1	a	c	c	1	0
1	5207	Adolescent	1	0	2	1	1	1	1	0	1	1	1	1	1	1	0	0	1	a	c	c	1	0
1	5225	Adolescent	1	0	1	1	1	1	1	0	1	1	1	1	1	1	0	0	1	c	c	c	0	0
1	5225	Adolescent	1	0	1	1	1	1	1	0	1	1	1	1	1	2	0	0	1	a	c	c	1	0
1	5225	Adolescent	1	0	1	1	1	1	1	0	0	1	1	1	1	1	0	0	0	a	c	c	1	0
1	5225	Adolescent	1	0	1	0	1	1	1	0	0	1	1	1	1	1	0	0	0	a	c	c	1	0
1	5225	Adolescent	1	0	1	1	1	1	1	0	1	1	1	1	1	1	0	0	1	c	c	c	0	0
1	5227	Adolescent	1	0	1	1	1	1	1	0	1	1	1	1	1	1	0	0	1	a	d	c	0	0
1	5227	Adolescent	1	0	1	0	1	0	0	0	1	1	1	1	1	1	0	0	1	a	c	c	1	0
1	5227	Adolescent	1	0	1	1	1	1	1	1	1	1	1	3	1	1	0	0	1	a	c	b	1	0
1	5227	Adolescent	1	0	1	1	1	1	1	0	0	1	1	1	1	1	0	0	0	a	c	c	0	0
1	5228	Adolescent	1	0	1	0	1	0	0	0	0	1	1	1	0	2	0	0	0	a	c	c	1	0
1	5228	Adolescent	1	0	1	0	1	0	0	0	0	1	1	1	1	2	0	0	0	a	c	c	1	0
1	5228	Adolescent	1	0	1	0	1	0	0	0	1	1	1	1	1	2	0	0	1	a	d	c	1	0
1	5228	Adolescent	1	0	1	0	1	0	0	0	0	1	1	1	1	2	0	0	0	a	d	b	1	0
1	5231	Adolescent	1	0	2	0	1	0	0	1	1	1	1	1	1	2	0	0	1	c	c	c	0	0
1	5231	Adolescent	1	0	2	0	0	0	0	1	0	1	1	1	1	2	0	0	0	c	c	c	1	0
1	5231	Adolescent	1	0	2	0	1	0	0	1	0	1	0	1	1	2	0	0	0	c	c	c	0	0
1	5231	Adolescent	1	0	1	1	1	1	1	1	1	1	1	3	1	1	0	0	1	c	c	b	1	0
1	5232	Adolescent	1	0	1	1	1	1	1	1	1	1	1	1	1	1	0	0	1	c	d	c	0	2
1	5232	Adolescent	1	0	1	1	1	1	1	1	1	1	1	1	1	1	0	0	1	a	c	c	1	2
1	5232	Adolescent	1	0	2	1	1	1	1	0	1	1	0	1	1	1	0	0	1	a	c	c	0	2
1	5232	Adolescent	1	0	2	0	1	0	0	0	1	1	1	1	1	1	0	0	1	a	c	c	0	2
1	5248	Adolescent	1	0	1	1	1	1	1	1	1	1	1	1	1	1	0	0	1	c	c	c	1	0
1	5248	Adolescent	1	0	1	1	1	1	1	1	1	1	1	1	1	1	0	0	1	b	c	c	1	2
1	5248	Adolescent	1	0	1	1	1	1	1	1	0	1	1	1	1	1	0	0	0	b	d	c	1	2
1	5248	Adolescent	1	0	1	1	1	1	1	1	1	1	1	1	1	1	0	0	1	a	d	c	1	0
1	5248	Adolescent	1	0	1	1	1	1	1	1	1	1	1	1	1	1	0	0	1	a	c	c	1	0
1	5250	Adolescent	1	0	1	0	1	0	0	1	1	1	1	1	1	1	0	0	0	a	c	c	0	0
1	5250	Adolescent	1	0	1	1	1	1	1	1	0	1	1	1	1	1	0	0	0	c	c	c	1	0
1	5250	Adolescent	1	0	1	1	1	1	1	1	0	1	1	1	1	1	0	0	0	a	c	c	0	0
1	5250	Adolescent	1	0	1	1	1	0	1	1	1	1	1	1	1	2	0	0	1	c	d	c	0	0
1	5250	Adolescent	1	0	1	1	1	1	1	1	0	1	1	3	1	2	0	0	0	a	c	c	1	0
1	5299	Adolescent	1	0	1	0	1	0	0	1	1	1	1	1	0	2	0	0	1	c	c	c	1	2
1	5317	Adolescent	1	0	1	0	1	0	0	0	1	1	1	1	0	2	0	0	1	a	d	c	1	2
1	5317	Adolescent	1	0	1	0	1	0	0	1	1	1	1	1	0	2	0	0	1	a	d	c	1	2
1	5318	Adolescent	1	0	1	0	1	0	0	0	1	1	1	1	0	2	0	0	1	a	d	c	0	2
1	5318	Adolescent	1	0	1	0	0	0	0	0	1	1	1	1	0	3	0	0	1	a	c	c	0	2
1	5405	Adolescent	1	0	1	0	1	0	0	0	1	1	1	1	0	2	0	0	1	c	c	c	0	0
1	5405	Adolescent	1	0	1	1	1	1	1	1	1	1	1	1	1	2	0	0	1	c	c	c	1	0
1	5405	Adolescent	1	0	1	1	1	1	1	0	1	1	1	1	1	2	0	0	1	a	c	c	0	0
1	5405	Adolescent	1	0	1	0	1	0	0	1	1	1	1	1	1	2	0	0	1	c	d	c	1	0
1	5405	Adolescent	1	0	1	1	1	1	1	1	1	1	1	1	1	2	0	0	1	c	c	c	0	0
1	5405	Adolescent	1	0	1	0	0	0	0	0	0	1	1	1	1	2	0	0	0	c	a	b	0	0
1	5406	Adolescent	1	0	1	0	1	0	0	0	0	1	1	1	1	2	0	0	0	c	c	c	0	0
1	5406	Adolescent	1	0	1	0	0	0	0	0	0	1	1	1	1	2	0	0	0	c	c	c	1	0
1	5406	Adolescent	1	0	1	1	1	1	1	0	0	1	1	1	1	1	0	0	0	c	a	c	0	0
1	5406	Adolescent	1	0	1	0	0	0	0	0	0	1	0	1	1	2	0	0	0	c	c	c	0	0
1	5407	Adolescent	1	0	2	0	0	0	0	0	1	1	0	1	1	2	1	0	1	c	d	c	0	0
1	5439	Adolescent	1	0	1	1	1	1	1	0	1	1	1	1	1	2	0	0	1	b	a	c	0	0
1	5439	Adolescent	1	0	2	1	1	1	1	0	0	0	1	1	1	2	0	0	1	b	c	c	0	0
1	5439	Adolescent	1	0	1	1	1	1	1	0	0	1	1	1	1	2	0	0	1	b	c	c	0	0
1	5439	Adolescent	1	0	1	1	1	1	1	0	0	1	1	1	1	2	0	0	1	b	c	c	0	0
1	5440	Adolescent	1	0	2	0	1	0	0	1	1	1	0	3	0	2	1	0	1	a	d	c	1	0
1	5440	Adolescent	1	0	2	0	1	0	0	1	0	1	0	3	0	2	2	0	1	a	d	c	1	0
1	5464	Adolescent	1	1	2	0	1	0	0	0	1	0	1	1	1	2	0	1	1	a	d	c	0	0
1	5488	Adolescent	1	0	2	0	0	0	0	0	1	1	0	1	1	2	2	0	1	a	a	a	1	2
1	5488	Adolescent	1	0	2	0	0	0	0	0	1	1	0	1	0	2	2	0	1	a	a	a	1	2
1	5488	Adolescent	1	0	2	0	0	0	0	0	1	1	0	1	1	2	2	0	1	a	c	c	0	2
1	5488	Adolescent	1	0	2	0	1	0	0	0	1	1	0	1	1	2	2	0	1	a	c	c	0	2
1	5488	Adolescent	1	0	2	0	1	0	0	0	1	1	0	1	1	2	2	0	1	a	a	a	0	2
1	5488	Adolescent	1	0	2	0	0	0	0	0	1	1	0	3	1	2	2	0	1	a	c	c	1	2
1	5507	Adolescent	1	0	2	0	0	0	0	0	0	1	0	1	0	2	0	0	0	b	d	b	0	2
1	5507	Adolescent	1	0	2	0	0	0	0	0	1	1	0	1	0	2	2	0	1	b	d	b	1	2
1	5507	Adolescent	1	.	2	0	1	0	0	0	1	1	1	1	0	2	0	0	1	b	a	c	1	0
1	5524	Adolescent	1	0	2	0	1	0	0	0	1	1	1	1	0	2	0	0	1	a	d	c	1	0
1	5524	Adolescent	1	0	2	1	1	1	1	1	1	1	1	1	0	2	0	0	1	a	c	c	1	0
1	5524	Adolescent	1	0	2	0	0	0	0	0	1	1	0	1	1	2	0	0	1	a	a	c	0	0
1	5524	Adolescent	1	0	1	0	1	0	0	0	1	1	1	1	1	2	0	0	1	a	c	c	0	0
1	5535	Adolescent	1	0	2	0	0	0	0	0	1	0	0	1	1	2	0	0	1	a	c	c	0	2
1	5535	Adolescent	1	0	2	0	0	0	0	0	1	0	0	1	1	2	0	0	1	a	c	c	0	0
1	5535	Adolescent	1	0	2	0	0	0	0	0	1	0	0	1	1	3	0	0	1	a	d	c	0	2
1	5535	Adolescent	1	0	1	0	0	0	0	0	1	0	0	1	1	3	2	0	1	a	c	c	0	2
1	5535	Adolescent	1	0	2	0	0	0	0	0	1	0	0	1	1	3	0	0	1	a	c	c	0	0
1	5535	Adolescent	1	0	2	0	0	0	0	0	1	0	0	1	0	2	0	0	1	a	d	c	1	0
1	5539	Adolescent	1	0	2	0	0	0	0	0	0	0	0	1	0	3	2	0	1	a	a	a	1	2
1	5539	Adolescent	1	0	2	0	0	0	0	0	1	0	0	1	0	2	2	0	1	a	d	c	0	2
1	5539	Adolescent	1	0	2	0	0	0	0	0	1	0	0	1	0	2	1	0	1	a	c	c	0	2
1	5539	Adolescent	1	0	2	0	0	0	0	0	1	0	0	1	0	2	1	0	1	a	d	c	0	2
1	5539	Adolescent	1	0	1	0	0	0	0	0	1	0	0	1	0	2	2	0	1	a	c	c	0	2
1	5539	Adolescent	1	0	2	0	0	0	0	0	1	0	0	1	0	2	2	0	1	a	d	c	1	2
1	5540	Adolescent	1	0	2	0	0	0	0	0	1	0	0	1	1	3	0	0	1	a	d	c	1	0
1	5540	Adolescent	1	0	2	0	0	0	0	0	1	0	0	1	1	3	0	0	1	a	c	c	0	0
1	5540	Adolescent	1	0	2	0	0	0	0	0	1	0	0	1	0	3	2	0	1	a	c	c	0	2
1	5540	Adolescent	1	0	2	0	0	0	0	0	1	0	0	1	0	2	2	0	1	a	c	c	0	2
1	5540	Adolescent	1	0	2	0	0	0	0	0	1	0	0	1	0	2	0	0	1	a	d	c	1	0
1	5540	Adolescent	1	0	2	0	1	0	0	0	1	0	0	1	1	2	0	0	1	a	c	c	0	0
1	5552	Adolescent	1	0	2	0	0	0	0	0	1	0	0	1	1	2	1	0	1	a	c	c	0	2
1	5552	Adolescent	1	0	1	0	1	1	1	0	0	1	1	1	1	1	0	0	0	a	c	c	0	0
1	5552	Adolescent	1	0	2	0	1	0	0	0	1	1	1	1	1	2	0	0	1	a	d	c	0	2
1	5552	Adolescent	1	0	1	0	0	0	0	0	1	0	0	1	1	2	0	0	1	a	c	c	0	0
1	5552	Adolescent	1	0	2	0	0	0	0	0	1	0	0	1	1	2	0	0	1	a	c	c	0	0
1	5618	Adolescent	1	0	1	0	0	0	0	0	1	0	0	1	1	2	0	0	1	a	d	c	1	0
1	5618	Adolescent	1	0	2	0	0	0	0	0	1	0	0	1	1	2	0	0	1	a	c	c	0	0
1	5618	Adolescent	1	0	2	0	1	0	0	0	1	0	0	3	1	2	2	0	1	a	c	c	0	2
1	5665	Adolescent	1	0	2	1	1	1	1	0	1	1	0	1	0	1	0	0	1	a	d	c	1	2
1	5665	Adolescent	1	0	2	1	1	1	1	0	1	1	0	1	1	1	0	0	1	a	c	c	1	2
1	5665	Adolescent	1	0	2	0	0	0	0	1	1	0	0	1	0	2	0	0	1	a	c	c	1	2
1	5665	Adolescent	1	1	2	0	0	0	0	0	0	1	0	1	1	2	0	1	1	a	c	c	0	2
1	5665	Adolescent	1	0	2	0	0	0	0	0	1	1	0	1	0	2	0	0	1	a	c	c	1	2
1	5665	Adolescent	1	0	2	1	1	1	1	0	1	1	0	1	1	1	0	0	1	a	c	c	0	0
1	5667	Adolescent	1	0	1	0	1	0	0	1	1	1	1	1	1	2	0	0	1	a	c	c	1	0
1	5667	Adolescent	1	0	2	1	1	1	1	1	1	1	0	1	1	2	0	0	1	c	c	c	0	0
1	5667	Adolescent	1	0	1	0	1	0	0	0	1	1	1	1	1	2	0	0	1	a	c	c	0	0
1	5667	Adolescent	1	0	2	1	1	1	1	0	1	1	0	1	1	1	0	0	1	a	c	c	0	0
1	5723	Adolescent	1	0	1	0	1	0	0	0	1	1	0	3	0	2	2	0	1	a	d	a	0	0
1	5723	Adolescent	1	0	1	0	0	0	0	1	1	0	0	1	0	2	1	0	1	a	c	b	1	0
1	5723	Adolescent	1	0	3	0	0	0	0	0	1	0	0	1	0	2	0	0	1	a	c	c	0	0
1	5723	Adolescent	1	0	1	0	0	0	0	0	1	1	0	1	1	2	0	0	1	a	c	c	1	0
1	5723	Adolescent	1	0	2	0	0	0	0	0	1	1	0	3	0	2	0	0	1	a	c	c	1	0
1	5743	Adolescent	1	0	3	0	0	0	0	0	1	0	1	1	1	2	0	0	1	a	c	c	0	0
1	5743	Adolescent	1	0	3	0	0	0	0	0	1	0	1	1	0	2	0	0	1	a	c	c	0	0
1	5743	Adolescent	1	0	3	0	0	0	0	0	1	0	0	1	1	2	2	0	1	a	c	c	1	0
1	5743	Adolescent	1	0	3	0	1	0	0	1	1	0	0	1	0	2	0	0	1	a	c	c	0	0
1	5743	Adolescent	1	0	3	0	1	0	0	0	1	0	1	3	1	2	0	0	1	c	c	c	0	0
1	5767	Adolescent	1	0	2	0	0	0	0	0	0	1	0	3	0	2	2	0	0	a	c	c	0	2
1	5767	Adolescent	1	0	2	0	0	0	0	0	1	1	0	3	0	2	2	0	1	a	a	a	0	2
1	5767	Adolescent	1	0	1	0	0	0	0	0	0	1	0	3	1	2	2	0	0	a	d	c	1	2
1	5767	Adolescent	1	0	1	0	0	0	0	0	1	1	0	3	1	2	2	0	1	b	c	c	1	2
1	5767	Adolescent	1	0	2	0	0	0	0	0	1	0	0	3	1	2	2	0	1	c	a	a	1	2
1	5767	Adolescent	1	0	2	0	0	0	0	0	1	0	0	3	0	2	2	0	1	a	a	a	0	2
1	5800	Adolescent	1	0	2	0	0	0	0	0	0	1	0	3	1	2	2	0	0	a	c	c	0	2
1	5800	Adolescent	1	0	2	0	0	0	0	0	0	1	1	3	0	1	2	0	0	a	d	c	0	2
1	5800	Adolescent	1	0	2	0	1	0	0	0	1	0	0	1	0	2	2	0	1	a	d	c	1	2
1	5800	Adolescent	1	0	2	0	1	0	0	0	1	1	1	1	0	2	2	0	1	a	d	b	1	2
1	5800	Adolescent	1	0	2	0	0	0	0	1	0	0	0	3	0	2	2	0	0	a	c	c	1	2
1	5801	Adolescent	1	0	2	0	0	0	0	0	0	1	0	3	0	2	2	0	0	a	c	c	1	2
1	5801	Adolescent	1	0	2	0	0	0	0	0	0	1	0	3	0	2	2	0	0	a	d	c	1	2
1	5801	Adolescent	1	0	2	0	0	0	0	0	0	0	0	3	1	2	2	0	0	a	c	a	0	2
1	5801	Adolescent	1	0	2	0	0	0	0	0	0	1	0	3	0	2	2	0	0	a	d	c	0	2
1	5801	Adolescent	1	0	2	0	0	0	0	0	0	0	0	3	0	2	2	0	0	a	a	a	1	2
1	5801	Adolescent	1	0	2	0	0	0	0	0	1	0	0	3	0	2	2	0	1	a	a	c	1	2
1	5816	Adolescent	1	0	3	0	0	0	0	0	0	0	0	1	0	2	2	0	0	a	d	c	1	1
1	5816	Adolescent	1	0	3	0	0	0	0	1	0	1	0	1	0	2	2	0	0	c	c	c	1	0
1	5816	Adolescent	1	1	1	0	1	0	0	0	0	1	0	1	1	2	0	0	0	a	c	c	1	2
1	5816	Adolescent	1	0	2	0	1	0	0	0	1	1	0	1	0	2	0	0	1	a	a	c	1	0
1	5831	Adolescent	1	0	1	0	0	0	0	0	0	1	1	1	0	2	2	0	0	a	a	b	1	0
1	5831	Adolescent	1	0	1	0	1	0	0	0	1	1	0	1	1	2	0	0	1	a	c	c	1	0
1	5831	Adolescent	1	0	1	0	0	0	0	1	1	1	0	1	1	2	2	0	1	a	c	c	1	0
1	5927	Adolescent	1	0	2	0	0	0	0	0	1	1	1	1	1	2	0	0	0	a	c	c	0	0
1	5927	Adolescent	1	0	2	0	0	0	0	0	0	1	1	1	0	2	0	0	0	a	a	c	0	0
1	5927	Adolescent	1	0	1	0	0	0	0	0	1	1	0	1	1	2	0	0	1	a	c	c	0	0
1	5927	Adolescent	1	0	1	1	1	1	1	1	1	1	1	1	1	1	0	0	1	a	c	c	0	0
1	5948	Adolescent	1	0	2	0	0	0	0	0	1	1	0	1	0	2	0	0	1	a	c	c	0	0
1	5948	Adolescent	1	0	1	0	1	0	0	0	1	1	1	1	1	2	0	0	1	a	c	c	0	0
1	5948	Adolescent	1	0	2	0	0	0	0	0	1	0	0	1	1	2	0	0	1	a	c	c	0	0
1	5983	Adolescent	1	0	1	0	0	0	0	0	1	1	1	1	1	2	0	0	1	a	c	c	0	0
1	5984	Adolescent	1	0	1	0	0	0	0	0	1	1	1	3	0	2	2	0	1	c	d	c	1	0
1	6059	Adolescent	1	0	1	1	1	1	1	0	1	1	1	1	0	2	0	0	1	a	c	c	1	2
1	6059	Adolescent	1	0	2	0	1	0	0	0	1	1	1	1	0	2	0	0	1	a	c	c	0	2
1	6059	Adolescent	1	0	2	0	1	0	0	0	1	1	1	1	0	2	0	0	1	a	c	c	0	2
1	6059	Adolescent	1	0	1	0	1	0	0	0	1	1	1	1	0	2	0	0	1	a	c	c	1	2
1	6059	Adolescent	1	0	2	0	1	0	0	0	1	1	1	1	0	2	0	0	1	a	a	c	0	0
1	6059	Adolescent	1	0	3	0	1	0	0	0	0	0	1	1	1	2	1	0	0	a	d	c	0	2
1	6071	Adolescent	1	0	2	0	0	0	0	0	0	1	1	1	1	2	2	0	0	a	c	c	0	0
1	6071	Adolescent	1	0	1	0	1	0	0	1	1	1	1	1	1	2	0	0	1	a	c	c	0	0
1	6071	Adolescent	1	0	2	0	1	0	0	0	0	1	0	1	0	2	0	0	0	a	c	c	0	0
1	6071	Adolescent	1	0	1	0	1	0	0	0	1	0	1	1	1	2	0	0	1	a	c	c	0	0
1	6071	Adolescent	1	0	2	0	1	0	0	1	1	1	1	1	1	2	0	0	1	a	a	a	0	0
1	6072	Adolescent	1	0	2	0	0	0	0	0	1	1	0	1	0	2	0	0	1	a	a	c	1	0
1	6072	Adolescent	1	0	1	0	0	0	0	1	1	1	1	1	1	2	0	0	1	a	a	c	0	0
1	6072	Adolescent	1	0	2	0	0	0	0	1	1	0	1	1	0	2	0	0	1	a	c	c	0	2
1	6072	Adolescent	1	0	2	0	0	0	0	0	1	1	0	1	0	2	0	0	1	a	c	c	0	0
1	6072	Adolescent	1	0	2	0	1	0	0	0	1	1	1	1	0	2	0	0	1	a	c	c	0	0
1	6085	Adolescent	1	0	1	1	1	1	1	0	1	1	1	1	1	2	2	0	1	c	c	c	0	2
1	6085	Adolescent	1	0	2	0	0	0	0	0	0	1	0	1	1	2	1	0	0	c	c	c	1	2
1	6085	Adolescent	1	0	1	1	1	1	1	0	0	1	0	1	1	1	0	0	0	a	c	c	0	0
1	6085	Adolescent	1	0	1	0	1	0	0	0	1	1	0	2	1	1	1	0	1	c	c	c	1	2
1	6114	Adolescent	1	0	1	0	1	0	0	0	0	1	1	1	1	2	1	0	0	a	c	c	1	2
1	6128	Adolescent	1	0	2	1	1	1	1	0	1	1	1	1	1	3	0	0	1	c	c	c	1	2
1	6128	Adolescent	1	0	2	0	1	0	0	0	1	1	1	1	1	2	0	0	1	a	c	c	0	0
1	6128	Adolescent	1	0	2	0	1	0	0	0	1	1	1	1	1	2	0	0	1	c	c	c	0	0
1	6128	Adolescent	1	0	1	1	1	1	1	0	1	1	1	1	1	1	0	0	1	c	c	c	0	0
1	6128	Adolescent	1	0	1	1	1	1	1	1	1	1	1	1	1	2	0	0	1	c	d	c	0	0
1	6153	Adolescent	1	0	2	1	1	1	1	0	1	1	1	1	1	2	0	0	1	a	c	c	1	0
1	6153	Adolescent	1	0	2	0	0	0	0	0	0	1	1	1	1	2	0	0	0	a	c	c	1	2
1	6153	Adolescent	1	0	1	0	0	0	0	0	0	1	1	1	1	2	0	0	0	c	d	b	1	2
1	6153	Adolescent	1	0	2	0	0	0	0	0	0	1	1	1	1	2	0	0	0	a	d	c	0	2
1	6153	Adolescent	1	0	2	1	1	1	1	0	1	1	0	1	1	1	0	0	1	a	c	c	0	0
1	6164	Adolescent	1	0	1	1	1	1	1	1	1	1	1	1	1	1	0	0	1	a	a	c	1	0
1	6363	Adolescent	1	0	1	1	1	1	1	0	1	1	1	1	1	1	0	0	1	a	c	c	1	0
1	6365	Adolescent	1	0	1	1	1	1	1	0	1	1	1	1	1	1	0	0	1	a	c	c	0	0
1	6365	Adolescent	1	1	2	0	1	0	0	0	1	1	0	1	1	2	1	1	1	c	d	b	0	0
1	6414	Adolescent	1	0	2	0	1	0	0	0	1	1	1	1	1	1	0	0	1	c	c	c	0	0
1	6417	Adolescent	1	0	1	1	1	1	1	1	0	1	1	1	1	1	0	0	0	a	c	c	0	0
1	6429	Adolescent	1	1	2	0	0	0	0	0	1	0	0	1	1	3	1	0	1	b	d	c	1	2
1	6429	Adolescent	1	0	2	0	0	0	0	0	1	0	0	1	1	3	0	0	1	a	c	c	1	2
1	6446	Adolescent	1	0	2	0	1	0	0	0	0	0	0	1	0	3	1	0	0	a	c	c	0	2
1	6446	Adolescent	1	0	2	0	0	0	0	0	1	0	0	1	0	3	1	0	1	a	c	c	0	2
1	6454	Adolescent	1	0	2	0	0	0	0	0	1	0	0	1	1	3	2	0	1	a	a	b	1	2
1	6454	Adolescent	1	0	1	1	1	1	1	1	0	1	1	1	1	1	0	0	0	a	c	c	1	2
1	6461	Adolescent	1	0	2	0	1	0	0	0	0	1	1	1	1	2	0	0	0	a	a	c	0	2
1	6461	Adolescent	1	0	2	0	1	0	0	0	0	1	0	3	0	2	2	0	0	a	c	b	0	2
1	6461	Adolescent	1	0	2	0	1	0	0	0	1	1	0	1	0	2	0	0	1	a	c	c	1	2
1	6462	Adolescent	1	0	1	1	1	1	1	1	1	1	1	1	1	1	0	0	1	a	a	b	1	2
1	6502	Adolescent	1	0	2	1	1	1	1	1	1	1	1	3	0	1	0	0	1	c	c	c	0	0
1	6502	Adolescent	1	0	1	1	1	1	1	0	1	1	1	3	1	1	0	0	1	c	c	c	0	2
1	6502	Adolescent	1	0	2	0	1	0	0	0	1	1	0	3	0	2	0	0	1	c	a	c	1	2
1	6525	Adolescent	1	0	2	0	0	0	0	1	0	0	1	3	0	2	0	0	0	d	c	c	1	0
1	6525	Adolescent	1	0	2	0	0	0	0	0	1	1	1	3	1	1	0	0	1	a	c	c	1	2
1	6525	Adolescent	1	0	1	0	1	0	0	0	1	1	1	3	1	2	0	0	1	c	c	c	1	0
1	6525	Adolescent	1	0	2	0	0	0	0	0	1	1	1	3	1	2	0	0	1	a	c	c	0	0
1	6525	Adolescent	1	0	2	0	0	0	0	0	1	1	1	3	1	2	0	0	1	c	c	c	1	0
1	6526	Adolescent	1	0	2	0	0	0	0	0	1	1	1	1	1	2	0	0	1	a	c	c	1	2
1	6526	Adolescent	1	0	2	1	1	1	1	0	1	1	1	1	0	3	0	0	1	a	c	c	0	2
1	6526	Adolescent	1	0	1	0	1	0	0	0	0	1	1	3	0	2	0	0	1	a	c	c	1	2
1	6572	Adolescent	1	0	2	0	1	0	0	0	1	1	0	1	0	2	0	0	1	a	c	c	1	0
1	6596	Adolescent	1	0	2	0	1	0	0	0	1	1	1	1	1	2	2	0	1	a	d	c	0	2
1	6596	Adolescent	1	0	2	0	0	0	0	0	1	1	0	1	1	2	0	0	1	a	c	c	0	2
1	6598	Adolescent	1	0	2	0	0	0	0	0	0	0	0	1	0	2	1	0	0	a	c	c	0	2
1	6598	Adolescent	1	0	2	0	0	0	0	0	0	0	1	1	1	2	2	0	0	a	c	c	0	2
1	6599	Adolescent	1	0	2	0	0	0	0	0	1	0	1	1	1	2	2	0	1	a	d	c	0	2
1	6631	Adolescent	1	0	2	1	1	1	1	0	0	1	0	1	1	1	0	0	0	c	c	c	1	0
1	6631	Adolescent	1	0	2	0	1	0	0	0	1	1	0	1	1	3	0	0	1	c	c	c	1	0
1	6631	Adolescent	1	0	2	0	0	0	0	0	0	1	0	1	1	2	0	0	0	c	c	c	1	0
1	6631	Adolescent	1	0	1	1	1	1	1	1	0	1	1	1	1	1	0	0	0	c	d	c	1	0
1	6631	Adolescent	1	0	2	0	0	0	0	0	0	1	0	1	1	2	0	0	0	c	d	c	0	2
1	6641	Adolescent	1	0	2	0	0	0	0	0	0	1	0	1	1	2	2	0	0	a	d	c	0	2
1	6641	Adolescent	1	1	2	0	0	0	0	0	1	1	0	1	0	2	0	0	0	a	d	c	1	2
1	6663	Adolescent	1	0	2	0	0	0	0	0	0	0	0	1	1	3	2	0	0	a	d	a	0	2
1	6663	Adolescent	1	0	2	0	0	0	0	1	1	0	0	1	1	2	0	0	1	c	c	c	0	0
1	6663	Adolescent	1	0	2	0	0	0	0	0	0	0	0	1	0	3	0	0	0	a	d	a	0	2
1	6663	Adolescent	1	0	3	0	0	0	0	0	0	0	0	1	1	2	0	0	0	a	c	c	1	2
1	6673	Adolescent	1	0	2	0	0	0	0	1	0	1	0	1	0	3	2	0	0	a	c	c	1	2
1	6673	Adolescent	1	1	2	0	0	0	0	0	0	1	0	1	1	3	2	1	0	a	c	c	1	2
1	6673	Adolescent	1	0	2	0	0	0	0	0	0	0	0	1	1	2	2	0	0	a	c	c	1	2
1	6673	Adolescent	1	0	2	0	0	0	0	0	1	1	0	1	0	2	2	0	1	a	d	c	1	2
1	6673	Adolescent	1	1	2	0	0	0	0	0	0	0	0	1	1	2	2	1	0	a	d	c	1	2
1	6691	Adolescent	1	0	3	0	0	0	0	0	1	0	1	1	0	2	0	0	1	a	d	c	1	2
1	6706	Adolescent	1	0	2	0	1	0	0	0	1	0	1	1	1	2	2	0	1	a	d	c	1	2
1	6706	Adolescent	1	0	2	0	1	0	0	0	1	0	0	1	1	2	2	0	1	a	d	c	1	2
1	6706	Adolescent	1	0	2	0	0	0	0	0	0	0	0	1	0	2	1	0	0	a	c	c	1	2
1	6768	Adolescent	1	0	2	0	0	0	0	1	1	0	0	1	0	2	1	0	1	a	d	c	1	2
1	6842	Adolescent	1	1	2	0	0	0	0	0	1	1	0	2	1	3	0	0	1	a	c	c	1	1
1	6842	Adolescent	1	1	2	0	0	0	0	0	1	1	0	1	1	3	0	0	1	a	d	c	1	0
1	6842	Adolescent	1	0	2	0	0	0	0	0	1	1	0	1	1	3	2	0	1	a	c	c	1	1
1	6842	Adolescent	1	0	2	0	1	0	0	0	1	1	0	1	1	3	1	0	1	a	c	c	1	2
1	6842	Adolescent	1	0	2	0	0	0	0	0	1	1	0	1	1	3	1	0	1	a	c	c	1	0
1	6842	Adolescent	1	0	2	0	0	0	0	0	1	1	0	1	1	2	1	0	1	a	c	c	1	2
1	6853	Adolescent	1	0	2	0	0	0	0	0	1	1	1	3	1	3	0	0	1	a	d	c	0	0
1	6853	Adolescent	1	1	3	0	0	0	0	0	1	0	0	3	1	2	0	1	1	a	c	c	1	0
1	6853	Adolescent	1	0	2	0	0	0	0	1	1	1	0	1	1	3	0	0	1	a	d	c	0	2
1	6853	Adolescent	1	0	2	0	0	0	0	0	1	1	1	1	1	3	1	0	1	a	c	c	1	2
1	6853	Adolescent	1	0	2	0	0	0	0	1	1	1	0	1	1	3	0	0	1	a	c	c	1	0
1	6862	Adolescent	1	0	3	0	0	0	0	0	1	0	0	1	1	1	2	0	1	c	c	c	1	0
1	6862	Adolescent	1	1	3	0	0	0	0	0	1	0	0	1	1	2	1	0	1	c	d	c	1	2
1	6862	Adolescent	1	0	2	0	0	0	0	0	0	1	0	2	0	3	1	0	0	c	c	c	1	2
1	6862	Adolescent	1	0	1	0	1	0	0	1	1	1	1	1	1	1	2	0	1	c	c	c	0	0
1	6862	Adolescent	1	0	2	0	0	0	0	1	0	1	0	1	0	2	1	0	0	c	c	c	0	1
1	6873	Adolescent	1	0	2	0	0	0	0	0	1	1	0	1	1	3	0	0	1	c	c	c	1	0
1	6873	Adolescent	1	0	2	0	0	0	0	0	1	1	0	1	1	1	1	0	1	c	c	c	1	0
1	6883	Adolescent	1	0	2	0	1	0	0	0	1	0	0	1	1	2	0	0	1	a	c	c	1	0
1	6883	Adolescent	1	0	1	0	0	0	0	0	1	1	1	1	1	2	0	0	1	c	d	c	0	0
1	6883	Adolescent	1	0	2	0	0	0	0	0	1	0	0	1	1	2	0	0	1	a	a	c	1	0
1	6883	Adolescent	1	0	2	0	0	0	0	0	1	0	0	1	1	2	0	0	1	a	d	c	1	0
1	6897	Adolescent	1	0	2	0	0	0	0	0	1	0	1	1	1	2	0	0	1	a	d	c	1	0
1	6897	Adolescent	1	0	2	0	0	0	0	0	1	0	0	1	1	2	1	0	1	a	d	c	1	0
1	6898	Adolescent	1	0	1	1	1	1	1	0	1	1	1	1	1	1	0	0	1	a	c	c	0	0
1	6898	Adolescent	1	0	3	0	0	0	0	0	1	0	0	1	1	2	0	0	1	a	d	c	0	0
1	6919	Adolescent	1	0	3	0	0	0	0	0	1	0	0	1	0	2	0	0	1	a	d	a	1	0
1	6919	Adolescent	1	0	2	0	0	0	0	0	1	0	0	1	1	3	1	0	1	a	d	a	1	1
1	6919	Adolescent	1	1	2	0	0	0	0	0	1	0	0	1	1	3	0	0	1	a	d	a	1	0
1	6922	Adolescent	1	0	2	0	0	0	0	1	1	1	0	1	1	2	0	0	1	a	c	c	1	0
1	6922	Adolescent	1	.	3	0	0	0	0	0	1	0	1	1	1	2	0	0	1	a	c	c	1	0
1	6922	Adolescent	1	0	2	0	0	0	0	1	1	1	0	1	1	3	1	0	1	a	c	c	1	0
1	6936	Adolescent	1	1	2	0	1	0	0	0	1	1	0	1	1	2	0	0	1	a	d	c	1	2
1	6936	Adolescent	1	0	2	0	0	0	0	0	1	1	0	1	1	2	1	0	1	d	d	b	1	2
1	6936	Adolescent	1	0	2	0	0	0	0	0	1	1	0	1	1	2	0	0	1	a	c	c	1	0
1	6936	Adolescent	1	1	1	0	1	0	0	1	0	1	0	1	0	2	1	0	1	a	c	c	1	2
1	6937	Adolescent	1	0	2	0	0	0	0	0	1	1	1	1	1	2	0	0	1	d	d	b	1	0
1	6937	Adolescent	1	0	2	0	0	0	0	0	1	1	1	3	1	3	0	0	1	d	d	b	0	0
1	6937	Adolescent	1	0	2	0	0	0	0	0	1	1	1	1	1	2	0	0	1	a	d	c	1	2
1	6937	Adolescent	1	0	2	0	0	0	0	0	1	1	0	1	1	2	0	0	1	a	c	c	0	2
1	6937	Adolescent	1	1	2	0	1	0	0	0	1	1	0	1	0	2	2	0	0	a	c	c	1	2
1	6946	Adolescent	1	0	2	0	1	0	0	0	0	1	1	1	1	2	0	0	1	a	d	c	0	0
1	6946	Adolescent	1	0	2	0	1	0	0	0	1	1	0	3	1	2	0	0	1	b	c	b	1	0
1	6969	Adolescent	1	0	3	0	0	0	0	0	1	0	0	1	1	1	0	0	1	c	c	c	0	0
1	6969	Adolescent	1	0	3	0	1	0	0	0	1	0	0	1	1	2	0	0	1	c	c	c	1	0
1	6969	Adolescent	1	0	1	0	0	0	0	0	1	1	0	1	1	2	0	0	1	c	c	c	1	0
1	6969	Adolescent	1	0	2	0	1	0	0	0	1	1	0	1	1	2	0	0	1	a	d	b	1	0
1	6969	Adolescent	1	0	2	0	1	0	0	0	1	0	1	1	1	1	0	0	1	c	c	c	0	0
1	7022	Adolescent	1	0	2	0	0	0	0	0	0	0	0	1	1	2	2	0	0	a	c	c	1	2
1	7049	Adolescent	1	0	2	0	0	0	0	1	1	1	1	3	0	2	0	0	1	c	c	c	1	1
1	7049	Adolescent	1	0	2	0	1	0	0	1	1	1	1	1	0	2	0	0	1	c	a	a	0	0
1	7049	Adolescent	1	0	2	0	1	0	0	1	1	1	1	1	0	2	0	0	1	c	d	c	0	0
1	7050	Adolescent	1	0	2	0	0	0	0	0	1	1	0	1	1	2	0	0	1	c	c	c	1	0
1	7050	Adolescent	1	0	2	1	1	1	1	0	1	0	1	3	0	1	0	0	1	c	d	c	0	0
1	7086	Adolescent	1	0	1	0	0	0	0	1	1	1	0	1	0	2	0	0	1	c	c	c	1	0
1	7086	Adolescent	1	0	1	0	0	0	0	1	0	1	1	1	0	1	2	0	0	c	c	c	1	0
1	7086	Adolescent	1	0	1	0	1	0	0	1	0	1	0	1	0	1	2	0	0	c	c	c	1	0
1	7086	Adolescent	1	0	1	0	1	0	0	1	0	1	0	1	0	1	0	0	0	c	d	c	1	0
1	7087	Adolescent	1	0	1	0	1	0	0	1	1	1	1	1	0	1	0	0	1	c	c	c	1	0
1	7087	Adolescent	1	0	1	0	0	0	0	1	0	1	1	1	0	2	0	0	0	c	c	c	1	0
1	7087	Adolescent	1	0	1	0	0	0	0	1	0	1	0	1	0	2	0	0	0	c	c	c	1	0
1	7087	Adolescent	1	0	1	0	0	0	0	1	0	1	1	1	0	2	0	0	0	c	c	c	1	0
1	7087	Adolescent	1	0	1	1	0	1	1	1	0	1	1	1	0	1	0	0	0	c	c	c	0	0
1	7112	Adolescent	1	0	1	0	0	0	0	1	1	1	0	1	0	1	0	0	1	c	d	c	1	0
1	7112	Adolescent	1	0	1	0	0	0	0	1	1	1	0	1	0	1	0	0	1	a	d	c	0	0
1	7112	Adolescent	1	0	1	0	0	0	0	1	1	1	0	1	0	1	0	0	1	a	d	c	0	0
1	7142	Adolescent	1	0	2	0	0	0	0	1	1	1	0	1	0	2	0	0	1	a	a	c	1	0
1	7142	Adolescent	1	0	2	0	0	0	0	1	1	1	0	1	0	2	0	0	1	a	d	c	1	2
1	7142	Adolescent	1	0	2	0	1	0	0	1	1	1	1	1	0	2	0	0	1	c	a	c	1	0
1	7142	Adolescent	1	0	2	0	0	0	0	1	1	1	0	1	0	2	0	1	1	a	c	c	1	0
1	7142	Adolescent	1	0	2	0	0	0	0	1	1	1	0	1	0	2	0	0	1	a	a	c	1	0
1	7143	Adolescent	1	0	1	1	1	1	1	1	1	1	1	1	0	1	0	0	1	a	c	c	0	0
1	7143	Adolescent	1	0	2	0	1	0	0	1	1	0	0	1	0	2	2	0	1	c	a	c	1	0
1	7143	Adolescent	1	0	2	0	0	0	0	1	1	1	1	1	0	2	1	0	1	c	d	b	1	0
1	7143	Adolescent	1	0	2	0	1	0	0	1	1	0	0	3	1	2	1	0	1	c	c	c	0	0
1	7143	Adolescent	1	0	2	0	0	0	0	1	1	0	0	1	1	2	0	0	1	c	c	c	1	0
1	7147	Adolescent	1	0	2	0	0	0	0	1	0	0	0	1	0	2	2	0	0	a	a	a	1	0
1	7147	Adolescent	1	0	2	0	0	0	0	0	1	0	0	1	0	2	1	0	0	a	d	a	1	2
1	7148	Adolescent	1	0	2	0	0	0	0	1	1	0	0	1	1	2	0	0	1	c	c	b	1	2
1	7148	Adolescent	1	0	2	0	0	0	0	1	1	1	0	1	0	2	0	0	1	a	a	a	1	2
1	7149	Adolescent	1	0	2	0	0	0	0	1	0	0	0	1	0	2	0	0	0	a	a	c	1	2
1	7149	Adolescent	1	0	2	0	0	0	0	1	0	0	0	1	1	2	1	0	0	a	c	c	1	0
1	7150	Adolescent	1	0	2	0	1	0	0	1	1	1	0	1	1	3	0	0	1	a	a	a	1	0
1	7150	Adolescent	1	0	2	0	0	0	0	1	0	0	0	3	1	2	2	0	0	a	a	b	1	0
1	7150	Adolescent	1	0	2	0	0	0	0	1	0	0	0	1	0	2	2	0	0	a	a	b	1	0
1	7150	Adolescent	1	0	2	0	0	0	0	1	1	1	0	1	0	2	1	0	1	a	a	b	1	2
1	7170	Adolescent	1	1	2	0	1	0	0	1	1	0	1	1	0	2	0	0	1	c	c	c	1	0
1	7170	Adolescent	1	0	2	0	1	0	0	1	1	1	1	1	1	2	0	0	1	c	d	c	1	0
1	7170	Adolescent	1	0	2	0	1	0	0	1	1	1	0	1	0	2	2	0	1	a	c	c	1	0
1	7170	Adolescent	1	1	3	0	1	0	0	1	1	0	0	1	1	2	2	0	1	a	c	c	0	2
1	7170	Adolescent	1	0	2	0	0	0	0	1	1	1	1	1	0	2	0	0	1	a	a	c	1	0
1	7170	Adolescent	1	1	2	0	1	0	0	1	1	1	0	1	0	2	0	0	1	a	a	b	1	0
1	7178	Adolescent	1	0	2	0	0	0	0	0	1	1	0	1	1	2	2	0	1	a	c	c	1	0
1	7179	Adolescent	1	0	2	0	1	0	0	0	1	0	0	1	0	2	2	0	1	c	a	a	1	2
1	7179	Adolescent	1	0	2	0	0	0	0	0	1	1	1	1	1	2	2	0	1	a	a	c	1	2
1	7179	Adolescent	1	0	2	0	0	0	0	0	1	0	0	1	1	2	0	0	1	a	d	c	0	2
1	7179	Adolescent	1	0	2	0	1	0	0	0	1	0	0	1	1	2	0	0	1	a	a	c	0	2
1	7179	Adolescent	1	0	2	0	0	0	0	0	1	0	0	1	0	2	2	0	1	a	c	c	1	2
1	7190	Adolescent	1	0	1	0	0	0	0	0	0	0	0	1	0	2	1	0	0	a	a	a	1	2
1	7190	Adolescent	1	0	2	0	0	0	0	0	0	0	0	1	1	2	0	0	0	a	c	c	1	2
1	7190	Adolescent	1	0	2	0	0	0	0	0	0	0	0	1	0	2	2	0	0	c	a	b	1	2
1	7203	Adolescent	1	0	2	0	0	0	0	0	1	0	1	1	0	2	2	0	1	a	d	a	0	0
1	7203	Adolescent	1	1	2	0	0	0	0	0	1	1	1	1	1	2	0	1	1	a	d	c	1	0
1	7203	Adolescent	1	1	2	0	0	0	0	0	0	0	0	1	0	2	0	1	0	a	d	c	1	0
1	7203	Adolescent	1	0	2	0	0	0	0	0	0	0	1	1	0	2	0	0	0	a	c	c	0	0
1	7203	Adolescent	1	0	1	0	1	0	0	0	1	0	1	1	0	3	0	0	1	a	c	c	1	0
1	7204	Adolescent	1	0	3	1	1	1	1	0	1	0	1	1	0	1	0	0	1	a	d	c	1	2
1	7204	Adolescent	1	0	2	0	1	0	0	0	1	0	1	1	0	2	0	0	1	a	d	c	0	2
1	7204	Adolescent	1	0	2	0	1	0	0	1	1	1	1	1	0	2	0	0	1	a	d	c	0	0
1	7204	Adolescent	1	0	2	0	0	0	0	0	1	0	0	1	0	2	2	0	0	a	c	c	0	0
1	7204	Adolescent	1	1	2	0	0	0	0	0	1	0	0	1	1	2	0	0	1	a	c	c	1	0
1	7204	Adolescent	1	0	2	0	0	0	0	1	1	1	0	1	0	2	2	0	1	a	c	c	1	2
1	7214	Adolescent	1	0	1	0	1	0	0	1	1	1	1	1	1	2	0	0	1	a	c	c	1	0
1	7214	Adolescent	1	0	1	0	0	0	0	1	1	1	1	1	1	2	0	0	1	a	d	c	0	0
1	7215	Adolescent	1	.	2	0	0	0	0	0	1	1	1	3	1	2	0	0	1	a	a	c	1	0
1	7215	Adolescent	1	0	2	0	0	0	0	1	1	1	1	1	1	2	0	0	1	a	d	c	1	2
1	7234	Adolescent	1	0	2	0	1	0	0	0	0	0	1	1	1	3	0	0	0	a	d	c	1	0
1	7235	Adolescent	1	0	2	0	0	0	0	0	0	0	0	1	1	2	0	0	0	a	d	b	1	2
1	7250	Adolescent	1	0	1	0	0	0	0	0	0	0	0	3	1	2	1	0	0	a	c	c	0	2
1	7250	Adolescent	1	0	2	0	0	0	0	0	0	0	1	1	1	2	2	0	0	a	c	c	0	2
1	7250	Adolescent	1	0	2	0	0	0	0	0	0	0	0	3	1	3	2	0	0	a	a	c	1	2
1	7250	Adolescent	1	0	2	0	1	0	0	0	0	0	0	1	1	3	2	0	0	a	a	c	1	2
1	7251	Adolescent	1	0	1	1	1	1	1	1	0	1	1	1	0	1	0	0	0	a	a	c	0	0
1	7251	Adolescent	1	0	2	0	0	0	0	0	0	0	0	3	1	3	2	0	0	a	c	c	0	2
1	7251	Adolescent	1	0	1	1	1	1	1	1	1	1	1	1	0	1	0	0	1	a	c	c	0	0
1	7251	Adolescent	1	0	1	1	1	1	1	1	0	1	1	1	1	1	0	0	0	a	a	c	0	0
1	7287	Adolescent	1	0	2	0	0	0	0	0	0	1	0	3	1	2	2	0	0	a	c	c	0	0
1	7287	Adolescent	1	0	1	1	1	1	1	0	0	1	1	1	1	1	0	0	0	a	c	c	0	0
1	7287	Adolescent	1	0	2	0	0	0	0	0	0	1	0	3	1	2	2	0	0	a	c	c	1	0
1	7287	Adolescent	1	0	2	0	1	0	0	0	0	1	0	3	0	2	1	0	0	a	a	c	1	2
1	7288	Adolescent	1	0	2	0	0	0	0	0	0	0	0	1	1	2	0	0	0	a	d	c	1	2
1	7288	Adolescent	1	0	2	1	1	1	1	0	0	1	0	1	1	1	0	0	0	a	d	c	1	0
1	7288	Adolescent	1	0	2	1	1	1	1	0	0	1	0	1	1	1	0	0	0	a	d	c	1	2
1	7288	Adolescent	1	0	2	0	0	0	0	0	0	1	0	1	1	2	0	0	0	a	c	c	0	2
1	7288	Adolescent	1	0	2	1	1	1	1	0	0	1	0	1	1	1	0	0	0	a	d	c	1	0
1	7288	Adolescent	1	0	1	1	1	1	1	0	0	1	1	1	1	1	0	0	0	a	c	c	0	0
1	7289	Adolescent	1	0	1	1	1	1	1	0	0	1	1	1	0	1	0	0	0	a	a	c	1	2
1	7289	Adolescent	1	0	2	0	0	0	0	0	0	1	1	3	1	2	2	0	0	a	c	c	1	2
1	7289	Adolescent	1	0	2	0	1	0	0	0	0	0	0	3	1	2	2	0	0	a	c	c	1	2
1	7289	Adolescent	1	0	2	0	0	0	0	0	0	1	0	3	1	2	2	0	0	a	c	c	0	0
1	7289	Adolescent	1	0	2	0	1	0	0	0	0	1	0	1	1	2	1	0	0	a	c	c	0	0
1	7289	Adolescent	1	0	2	0	1	0	0	0	0	0	0	3	0	2	2	0	0	a	a	c	1	2
1	7304	Adolescent	1	0	1	0	1	0	0	0	0	0	0	3	0	3	1	0	0	a	c	c	1	0
1	7304	Adolescent	1	0	1	0	0	0	0	0	0	1	1	3	0	2	2	0	0	a	c	c	1	0
1	7304	Adolescent	1	0	1	0	0	0	0	0	0	0	1	3	0	2	1	0	0	a	c	c	1	0
1	7304	Adolescent	1	0	1	0	0	0	0	0	0	0	0	3	0	3	1	0	0	a	c	c	1	2
1	7317	Adolescent	1	0	1	0	1	0	0	0	1	0	0	1	0	2	0	0	1	a	a	c	1	2
1	7317	Adolescent	1	0	1	0	1	0	0	0	1	0	0	1	0	3	0	0	1	a	d	c	1	2
1	7317	Adolescent	1	0	1	0	1	0	0	0	1	0	0	1	0	2	0	0	1	a	d	c	1	2
1	7317	Adolescent	1	0	1	0	1	0	0	0	1	1	1	1	0	2	0	0	1	a	d	c	1	0
1	7317	Adolescent	1	0	1	0	1	0	0	0	1	1	1	3	1	2	0	0	1	a	d	c	1	2
1	7318	Adolescent	1	0	1	0	1	0	0	0	1	1	0	3	0	2	0	0	1	a	a	c	0	2
1	7318	Adolescent	1	0	1	0	1	0	0	0	1	1	0	3	0	2	0	0	1	a	c	c	1	2
1	7318	Adolescent	1	0	1	0	1	0	0	0	0	1	1	3	0	2	2	0	0	a	c	c	1	2
1	7318	Adolescent	1	0	1	0	1	0	0	0	1	1	1	3	0	2	0	0	1	a	c	c	1	0
1	7318	Adolescent	1	0	1	0	1	0	0	0	1	0	1	3	0	2	2	0	1	a	c	c	1	2
1	7318	Adolescent	1	0	1	0	1	0	0	0	1	1	0	3	0	2	2	0	1	a	c	c	1	0
1	7346	Adolescent	1	1	2	0	0	0	0	1	1	1	0	1	0	1	0	0	1	b	a	c	0	0
1	7346	Adolescent	1	1	2	0	0	0	0	1	1	1	0	1	0	2	0	0	1	b	d	c	0	0
1	7348	Adolescent	1	0	2	0	0	0	0	1	1	1	0	3	0	2	2	0	1	b	d	c	0	0
1	7348	Adolescent	1	0	2	0	0	0	0	1	1	1	0	1	0	2	2	0	1	b	a	c	0	0
1	7354	Adolescent	1	0	3	1	1	1	1	0	1	0	1	3	1	1	0	0	1	a	c	c	1	0
1	7354	Adolescent	1	0	2	0	1	0	0	0	1	1	0	1	1	2	2	0	1	a	c	c	1	2
1	7354	Adolescent	1	0	2	0	1	0	0	1	1	1	1	3	1	2	0	0	0	a	c	c	0	0
1	7354	Adolescent	1	0	2	0	0	0	0	1	0	1	1	1	0	2	2	0	1	a	d	c	0	0
1	7373	Adolescent	1	0	1	0	0	0	0	0	0	0	0	1	0	2	0	0	0	a	a	a	1	2
1	7373	Adolescent	1	0	1	0	0	0	0	0	0	0	0	1	0	2	0	0	0	a	c	c	1	2
1	7373	Adolescent	1	0	1	0	0	0	0	0	1	0	0	1	1	2	0	0	1	a	c	c	1	0
1	7379	Adolescent	1	0	2	0	0	0	0	1	0	1	0	1	1	2	0	0	0	a	c	c	1	2
1	7379	Adolescent	1	1	1	1	1	1	1	0	0	1	1	1	1	1	0	1	0	a	c	c	1	0
1	7379	Adolescent	1	1	2	0	0	0	0	0	0	0	0	1	0	2	0	0	0	a	c	c	1	2
1	7380	Adolescent	1	1	1	1	1	1	1	0	0	1	1	1	1	1	0	0	0	b	a	c	0	0
1	7381	Adolescent	1	0	2	0	1	0	0	1	1	0	0	1	1	2	0	0	1	b	d	c	0	0
1	7382	Adolescent	1	0	2	0	1	0	0	0	1	1	1	1	0	2	2	0	1	a	d	c	1	2
1	7382	Adolescent	1	0	2	0	0	0	0	0	0	1	0	1	0	2	0	0	0	a	d	c	1	2
1	7382	Adolescent	1	0	1	0	0	0	0	1	1	0	0	1	1	2	2	0	1	a	d	c	1	0
1	7382	Adolescent	1	1	1	0	0	0	0	0	0	0	0	1	0	2	0	1	0	a	d	c	1	0
1	7384	Adolescent	1	1	2	0	0	0	0	1	1	1	0	1	0	1	0	0	1	b	a	c	0	0
1	7384	Adolescent	1	1	2	0	0	0	0	1	1	1	0	1	1	2	0	0	1	b	d	c	0	2
1	7385	Adolescent	1	1	2	0	0	0	0	1	0	0	0	1	1	2	0	1	0	b	c	c	0	0
1	7385	Adolescent	1	1	2	1	1	1	1	1	0	1	1	1	1	1	0	1	0	b	d	c	1	0
1	7386	Adolescent	1	0	2	1	1	1	1	0	0	0	1	3	1	1	2	0	0	b	c	c	0	2
1	7386	Adolescent	1	0	2	0	1	0	0	0	1	0	0	3	1	3	1	0	1	b	c	c	0	2
1	7386	Adolescent	1	0	2	0	1	0	0	0	1	0	0	3	1	2	1	0	1	b	c	c	0	2
1	7386	Adolescent	1	0	2	1	1	1	1	0	1	1	1	3	1	1	0	0	1	b	c	c	1	2
1	7404	Adolescent	1	0	2	0	0	0	0	0	0	0	0	1	1	2	1	0	0	a	a	c	0	2
1	7404	Adolescent	1	0	2	0	0	0	0	0	1	1	1	1	0	2	2	0	0	c	c	c	0	0
1	7404	Adolescent	1	0	2	0	0	0	0	0	0	0	0	1	0	2	2	0	0	a	c	c	0	2
1	7404	Adolescent	1	0	2	0	0	0	0	0	0	0	1	1	0	2	2	0	0	a	c	c	0	2
1	7404	Adolescent	1	0	2	0	0	0	0	0	0	0	0	1	0	2	2	0	0	a	a	c	0	2
1	7423	Adolescent	1	0	2	0	0	0	0	0	1	0	0	1	0	2	0	0	1	a	c	c	0	0
1	7423	Adolescent	1	0	2	1	1	1	1	0	1	1	1	1	1	1	0	0	1	a	a	c	0	0
1	7423	Adolescent	1	0	1	1	1	1	1	1	1	1	1	1	1	1	0	0	1	a	c	c	0	0
1	7423	Adolescent	1	0	1	1	1	1	1	1	1	1	1	1	1	1	0	0	1	a	d	c	0	0
1	7423	Adolescent	1	0	1	1	1	1	1	1	0	1	1	1	1	2	0	0	0	a	d	c	0	0
1	7423	Adolescent	1	0	1	1	1	1	1	1	0	1	1	1	1	2	0	0	0	a	d	c	0	0
1	7425	Adolescent	1	0	2	0	0	0	0	1	0	0	0	1	1	2	0	0	0	b	c	c	0	2
1	7425	Adolescent	1	0	2	0	1	0	0	0	1	0	0	1	1	2	0	0	1	a	d	c	0	0
1	7425	Adolescent	1	0	2	0	1	0	0	0	1	0	0	1	0	2	0	0	1	a	c	c	0	2
1	7425	Adolescent	1	0	2	0	0	0	0	1	0	0	1	1	0	2	2	0	0	b	a	b	0	2
1	7427	Adolescent	1	0	1	1	1	1	1	0	1	1	1	1	1	1	0	0	1	a	a	c	0	0
1	7427	Adolescent	1	0	1	1	1	1	1	0	0	1	1	1	1	1	0	0	0	a	d	c	0	0
1	7427	Adolescent	1	0	1	1	1	1	1	1	0	1	1	1	1	1	0	0	0	a	a	c	0	0
1	7428	Adolescent	1	0	2	0	1	0	0	0	1	0	0	1	0	2	0	0	1	b	d	c	1	0
1	7428	Adolescent	1	0	2	0	1	0	0	1	1	1	1	1	1	1	0	0	1	a	c	c	0	2
1	7428	Adolescent	1	0	2	0	0	0	0	0	1	0	0	3	0	2	0	0	1	b	c	c	0	2
1	7428	Adolescent	1	0	2	0	1	0	0	0	1	1	0	1	0	2	1	0	1	a	c	c	0	2
1	7428	Adolescent	1	0	2	0	0	0	0	0	0	0	0	1	1	2	0	0	0	b	d	c	0	0
1	7428	Adolescent	1	0	2	0	0	0	0	0	0	0	0	1	1	2	0	0	0	b	c	c	1	0
1	7452	Adolescent	1	0	2	0	0	0	0	0	0	0	0	1	1	2	0	0	0	a	c	c	0	2
1	7452	Adolescent	1	0	1	0	0	0	0	0	0	1	1	1	1	2	0	0	0	c	c	c	1	2
1	7452	Adolescent	1	0	2	0	0	0	0	0	0	0	0	1	1	2	0	0	0	a	d	c	0	2
1	7452	Adolescent	1	0	2	0	0	0	0	0	0	0	0	1	1	2	0	0	0	a	c	c	0	2
1	7454	Adolescent	1	0	2	0	0	0	0	0	0	0	0	1	0	2	0	0	0	a	c	c	1	0
1	7454	Adolescent	1	0	1	0	0	0	0	0	0	1	0	1	1	2	0	0	0	a	c	c	0	2
1	7454	Adolescent	1	0	2	0	0	0	0	0	0	0	0	1	1	2	0	0	0	a	c	c	1	2
1	7454	Adolescent	1	0	2	0	0	0	0	0	1	0	0	1	1	2	0	0	1	a	d	c	1	2
1	7455	Adolescent	1	1	2	0	0	0	0	0	0	0	0	1	0	2	0	1	0	a	a	c	1	2
1	7455	Adolescent	1	0	1	1	1	1	1	0	1	1	1	1	1	1	0	0	1	a	d	c	0	0
1	7455	Adolescent	1	0	1	1	1	1	1	0	1	1	1	1	1	1	0	0	1	c	d	c	0	2
1	7469	Adolescent	1	0	2	1	1	1	1	0	1	1	1	1	1	2	0	0	1	a	c	c	1	0
1	7469	Adolescent	1	0	2	0	0	0	0	0	0	1	1	1	1	2	0	0	0	a	c	b	0	2
1	7470	Adolescent	1	0	2	0	0	0	0	0	0	0	0	1	1	2	0	0	0	a	d	b	0	0
1	7470	Adolescent	1	0	2	0	0	0	0	0	0	1	0	1	0	2	0	0	0	c	d	b	1	2
1	7470	Adolescent	1	1	2	0	0	0	0	0	1	1	0	1	1	2	0	1	1	c	a	b	0	0
1	7482	Adolescent	1	0	1	0	1	0	0	0	0	1	1	1	1	2	0	0	0	c	d	b	0	0
1	7482	Adolescent	1	0	1	0	1	0	0	0	0	1	1	3	1	2	0	0	0	a	d	c	0	0
1	7485	Adolescent	1	0	1	0	0	0	0	0	0	1	1	1	1	2	0	0	0	a	c	c	0	0
1	7485	Adolescent	1	0	1	0	1	0	0	0	1	1	1	1	0	2	0	0	0	a	c	c	0	0
1	7544	Adolescent	1	0	2	0	0	0	0	0	1	1	1	1	1	2	1	0	1	a	c	c	1	0
1	7545	Adolescent	1	0	2	0	1	0	0	0	1	1	1	1	1	2	0	0	1	a	c	c	1	0
1	7545	Adolescent	1	0	1	0	1	0	0	0	1	1	1	1	1	2	0	0	1	a	a	c	0	0
1	7545	Adolescent	1	1	1	0	1	0	0	0	0	1	1	1	1	2	0	0	0	a	c	c	1	0
1	7589	Adolescent	1	0	2	0	0	0	0	1	0	1	0	1	0	2	1	0	0	a	a	c	1	0
1	7672	Adolescent	1	0	2	0	1	0	0	0	1	1	0	1	1	2	2	0	0	c	c	c	1	0
1	7673	Adolescent	1	0	2	0	0	0	0	0	1	0	0	3	1	2	1	0	0	a	c	c	0	2
1	7683	Adolescent	1	0	2	0	1	0	0	0	1	1	0	1	1	2	0	0	1	c	c	c	1	0
1	7683	Adolescent	1	0	2	0	0	0	0	0	1	1	0	1	1	2	0	0	1	c	a	c	0	0
1	7683	Adolescent	1	0	2	1	0	1	1	0	1	1	0	1	1	2	0	0	1	c	c	c	0	2
1	7707	Adolescent	1	0	2	0	0	0	0	0	1	1	1	3	1	2	2	0	1	c	a	b	1	2
1	7732	Adolescent	1	0	2	0	0	0	0	0	1	1	0	3	1	2	2	0	1	a	c	c	1	2
1	7761	Adolescent	1	0	2	0	1	0	0	0	1	0	1	1	1	2	0	0	1	a	d	c	1	2
1	7787	Adolescent	1	0	2	0	0	0	0	0	1	0	1	1	1	2	2	0	1	a	a	c	1	2
1	7787	Adolescent	1	0	2	0	0	0	0	0	1	0	1	1	1	2	2	0	1	a	c	c	1	2
1	7787	Adolescent	1	0	2	1	1	1	1	0	1	0	0	1	1	2	0	0	1	c	c	c	0	2
1	7789	Adolescent	1	0	3	0	0	0	0	0	1	0	1	1	1	2	0	0	1	a	d	c	1	2
1	7790	Adolescent	1	0	1	1	1	1	1	0	0	1	1	1	1	2	0	0	0	a	d	c	0	0
1	7791	Adolescent	1	0	2	0	0	0	0	0	1	0	0	1	1	2	0	0	1	a	d	c	1	2
1	7791	Adolescent	1	0	2	0	0	0	0	0	1	0	0	1	1	2	0	0	1	a	d	c	1	2
1	7791	Adolescent	1	0	2	0	1	0	0	0	1	0	0	1	1	2	0	0	1	a	d	c	1	2
1	7886	Adolescent	1	0	3	1	1	1	1	0	0	0	1	1	1	1	0	0	0	a	d	c	0	2
1	7886	Adolescent	1	0	2	0	1	0	0	0	0	1	0	1	1	2	0	0	0	a	a	c	1	0
1	7886	Adolescent	1	0	2	0	1	0	0	1	0	1	0	1	1	2	0	0	0	a	d	c	1	0
1	7943	Adolescent	1	0	1	0	1	0	0	0	1	1	1	1	1	2	0	0	1	a	d	c	1	0
1	7946	Adolescent	1	0	1	1	1	1	1	1	1	1	1	1	1	2	0	0	1	a	d	c	0	0
1	7946	Adolescent	1	0	1	1	1	1	1	0	1	0	1	1	1	2	0	0	1	a	c	c	1	0
1	8018	Adolescent	1	0	1	0	0	0	0	0	1	0	0	1	1	2	0	0	1	a	c	c	0	0
1	8018	Adolescent	1	0	1	1	1	1	1	0	1	1	0	1	0	2	0	0	1	a	d	c	0	2
1	8047	Adolescent	1	1	2	0	1	0	0	0	1	1	1	1	1	2	0	1	1	a	d	c	0	0
1	8050	Adolescent	1	1	1	0	0	0	0	0	0	1	0	1	0	2	2	1	0	a	a	a	0	2
1	8271	Adolescent	1	0	2	0	1	0	0	0	1	0	0	3	1	2	2	0	1	a	d	a	0	2
1	8271	Adolescent	1	0	2	0	0	0	0	0	0	0	0	3	1	2	2	0	0	a	c	c	1	2
1	8271	Adolescent	1	0	2	0	0	0	0	0	0	1	0	1	1	2	2	0	0	a	d	c	1	2
1	8271	Adolescent	1	0	2	0	0	0	0	0	1	0	0	1	1	2	0	0	1	a	c	c	1	2
1	8271	Adolescent	1	1	2	0	0	0	0	0	0	0	0	1	1	2	0	1	0	a	c	c	0	2
1	8272	Adolescent	1	0	2	0	1	0	0	1	1	0	0	1	0	2	0	0	1	a	a	c	0	2
1	8272	Adolescent	1	0	2	0	1	0	0	0	0	0	0	1	0	2	0	0	0	a	d	c	0	2
1	8272	Adolescent	1	1	2	0	0	0	0	0	0	0	0	1	0	2	0	0	0	a	a	c	0	2
1	8272	Adolescent	1	0	2	0	0	0	0	0	0	0	0	3	0	2	2	0	0	a	d	c	0	2
1	8291	Adolescent	1	0	2	0	0	0	0	1	1	0	1	1	1	2	0	0	1	c	a	c	0	0
1	8291	Adolescent	1	0	2	0	1	0	0	1	1	0	1	1	1	2	0	0	1	a	d	c	1	0
1	8291	Adolescent	1	0	3	0	1	0	0	1	1	0	1	1	0	2	0	0	1	c	a	c	1	2
1	8291	Adolescent	1	0	2	0	0	0	0	1	1	1	0	1	0	2	1	0	1	a	a	a	1	0
1	8292	Adolescent	1	0	2	0	0	0	0	1	1	1	0	1	1	3	0	0	1	a	a	c	1	2
1	8292	Adolescent	1	0	2	0	0	0	0	1	1	0	0	1	1	2	1	0	1	a	c	c	1	2
1	8292	Adolescent	1	0	1	1	1	1	1	1	1	1	1	1	1	1	0	0	1	a	c	c	0	2
1	8293	Adolescent	1	.	2	0	1	0	0	1	1	1	1	1	0	2	0	0	1	a	a	a	1	0
1	8293	Adolescent	1	.	2	0	1	0	0	1	1	1	1	1	0	2	0	0	1	a	a	a	1	0
1	8293	Adolescent	1	.	2	0	1	0	0	1	1	0	0	1	1	2	1	0	1	a	a	a	1	2
1	8293	Adolescent	1	0	2	0	1	0	0	1	1	0	0	1	1	2	1	0	1	a	a	b	1	2
1	8293	Adolescent	1	0	2	0	1	0	0	0	1	0	0	1	1	2	0	0	1	a	a	b	1	2
1	8293	Adolescent	1	0	1	0	0	0	0	0	0	1	1	1	1	2	0	0	0	a	d	c	0	2
1	8302	Adolescent	1	0	2	0	1	0	0	1	1	0	0	1	1	2	0	0	1	a	c	c	1	2
1	8302	Adolescent	1	0	2	0	0	0	0	0	1	0	0	1	1	2	0	0	1	a	d	c	1	0
1	8302	Adolescent	1	0	2	0	0	0	0	0	1	0	0	1	0	2	2	0	1	a	c	c	1	0
1	8302	Adolescent	1	1	2	0	0	0	0	0	1	0	0	1	1	2	2	0	0	a	c	c	1	0
1	8302	Adolescent	1	0	2	0	0	0	0	1	1	1	0	1	0	2	0	0	1	a	c	c	0	0
1	8303	Adolescent	1	0	2	0	1	0	0	1	1	0	0	1	0	2	1	0	1	a	a	a	1	0
1	8304	Adolescent	1	0	2	0	0	0	0	1	1	1	1	1	0	2	0	0	1	a	d	c	1	0
1	8305	Adolescent	1	0	2	0	0	0	0	1	0	0	0	1	1	2	0	0	0	a	d	c	1	0
1	8331	Adolescent	1	0	2	0	1	0	0	0	1	0	0	1	1	2	0	0	1	a	d	b	1	2
1	8331	Adolescent	1	0	2	0	0	0	0	0	1	0	0	1	1	3	1	0	1	a	a	b	1	0
1	8331	Adolescent	1	.	2	0	0	0	0	0	1	0	0	1	0	2	2	0	1	a	a	a	1	2
1	8331	Adolescent	1	0	2	0	1	0	0	0	1	1	0	1	1	2	0	0	1	a	a	a	1	2
1	8331	Adolescent	1	0	2	0	0	0	0	0	1	0	0	1	0	3	2	0	1	c	c	c	0	2
1	8331	Adolescent	1	0	2	0	0	0	0	0	1	0	0	1	0	3	2	0	1	a	c	c	1	2
1	8331	Adolescent	1	0	1	0	1	0	0	1	1	1	1	1	1	2	2	0	1	a	c	c	0	2
1	8352	Adolescent	1	0	1	0	1	0	0	0	0	0	1	3	0	2	1	0	0	c	c	c	1	2
1	8353	Adolescent	1	0	1	0	1	0	0	0	0	0	0	3	0	3	2	0	0	c	c	c	0	0
1	8353	Adolescent	1	0	1	0	1	0	0	0	0	0	0	3	0	2	1	0	0	c	c	c	1	2
1	8355	Adolescent	1	0	1	0	1	0	0	0	0	1	0	3	0	3	0	0	0	c	c	c	1	0
1	8355	Adolescent	1	0	3	1	1	1	1	0	1	0	1	1	0	1	0	0	1	a	c	c	0	2
1	8355	Adolescent	1	0	1	0	1	0	0	0	0	0	1	3	0	3	1	0	0	c	c	c	0	0
1	8355	Adolescent	1	0	1	0	1	0	0	0	0	1	0	3	0	3	2	0	0	c	c	c	1	2
1	8357	Adolescent	1	1	3	0	1	0	0	0	1	1	0	3	0	3	1	0	1	c	c	c	0	2
1	8361	Adolescent	1	0	2	1	1	1	1	0	1	1	1	1	0	2	0	0	1	c	c	c	1	2
1	8361	Adolescent	1	0	2	0	1	0	0	0	1	0	1	1	0	2	1	0	1	c	d	c	1	2
1	8361	Adolescent	1	0	2	0	0	0	0	0	1	0	1	1	0	2	2	0	1	c	c	c	1	2
1	8373	Adolescent	1	0	3	0	0	0	0	0	1	1	0	1	1	1	1	0	1	c	c	c	1	2
1	8374	Adolescent	1	1	3	0	1	0	0	0	1	0	0	1	1	2	2	0	1	c	d	c	1	2
1	8381	Adolescent	1	0	2	0	0	0	0	1	1	1	1	1	1	2	0	0	1	a	c	c	1	0
1	8381	Adolescent	1	0	3	0	1	0	0	1	1	0	1	1	1	2	2	0	1	a	c	c	1	2
1	8421	Adolescent	1	0	2	0	0	0	0	0	1	0	1	1	1	2	2	0	1	c	c	c	0	2
1	8421	Adolescent	1	0	2	0	0	0	0	0	1	0	1	1	1	2	0	0	1	a	d	c	0	2
1	8661	Adolescent	1	0	2	0	0	0	0	0	1	1	0	1	1	2	1	0	1	c	c	c	0	2
1	8661	Adolescent	1	0	2	0	0	0	0	0	0	0	0	1	1	2	0	0	0	a	a	c	1	2
1	8661	Adolescent	1	0	2	0	0	0	0	0	0	1	0	1	1	2	0	0	0	c	c	c	0	2
1	8661	Adolescent	1	0	1	1	1	1	1	1	1	1	1	1	1	1	0	0	1	a	c	c	0	2
1	8664	Adolescent	1	0	2	0	0	0	0	0	0	1	0	1	0	2	0	0	0	a	a	b	0	2
1	8664	Adolescent	1	0	2	0	0	0	0	0	1	1	0	1	1	2	0	0	1	a	d	c	1	2
1	8664	Adolescent	1	0	1	0	1	0	0	0	1	1	1	1	1	2	0	0	1	c	a	c	0	0
1	8664	Adolescent	1	0	2	0	0	0	0	0	1	1	1	1	1	2	0	0	1	a	c	c	1	2
1	8665	Adolescent	1	0	2	0	0	0	0	0	0	1	0	1	1	2	0	0	0	a	c	c	0	2
1	8665	Adolescent	1	0	2	0	0	0	0	0	0	0	1	1	1	2	0	0	0	a	c	c	0	2
1	8665	Adolescent	1	0	1	1	1	1	1	0	1	1	1	1	1	1	0	0	1	a	c	c	0	0
1	8665	Adolescent	1	0	1	0	1	0	0	0	1	1	1	1	1	2	0	0	1	a	a	c	0	2
1	8665	Adolescent	1	0	2	0	1	0	0	0	1	1	1	1	1	2	2	0	1	a	d	c	0	2
1	8674	Adolescent	1	0	1	0	0	0	0	0	1	1	1	1	1	2	0	0	1	a	d	c	1	0
1	8674	Adolescent	1	0	1	0	1	0	0	0	1	1	1	1	1	2	0	0	1	a	d	a	1	0
1	8674	Adolescent	1	0	1	0	1	0	0	0	1	1	1	1	1	2	0	0	1	a	d	c	0	0
1	8674	Adolescent	1	0	1	0	0	0	0	0	1	1	1	1	1	2	0	0	1	a	d	b	1	0
1	8691	Adolescent	1	1	1	1	1	1	1	1	0	1	1	1	1	1	0	0	0	a	c	c	0	0
1	8691	Adolescent	1	1	1	1	1	1	1	1	1	1	1	1	1	1	0	0	1	a	c	c	0	0
1	8691	Adolescent	1	0	1	1	1	1	1	0	0	1	1	1	1	1	0	0	0	a	c	c	0	0
1	8691	Adolescent	1	0	1	1	1	1	1	1	0	1	1	1	1	1	0	0	0	a	c	c	0	0
1	8691	Adolescent	1	0	1	1	1	1	1	1	0	1	1	1	1	1	0	0	0	a	c	c	0	0
1	8691	Adolescent	1	0	1	1	1	1	1	0	0	1	1	1	1	2	0	0	0	a	c	c	1	0
1	8692	Adolescent	1	0	2	1	1	1	1	0	1	1	1	3	1	2	0	0	1	c	c	c	0	2
1	8693	Adolescent	1	1	1	1	1	1	1	0	0	1	1	1	0	1	0	1	0	a	c	c	0	0
1	8693	Adolescent	1	1	1	1	1	1	1	1	1	1	1	1	1	2	0	0	0	a	c	c	0	0
1	8791	Adolescent	1	0	2	0	1	0	0	0	1	0	1	1	1	2	0	0	1	a	c	c	1	2
1	8791	Adolescent	1	0	2	0	1	0	0	0	1	1	0	1	1	2	0	0	1	a	d	c	1	0
1	8791	Adolescent	1	0	2	0	1	0	0	0	1	0	0	1	1	2	2	0	1	a	c	c	1	0
1	8971	Adolescent	1	0	2	0	1	0	0	0	0	0	0	1	1	2	2	0	0	a	c	c	0	2
1	9032	Adolescent	1	0	1	1	1	1	1	1	1	1	1	1	1	1	2	0	1	a	a	b	0	2
1	9032	Adolescent	1	0	1	1	1	1	1	1	1	1	1	1	1	1	0	0	1	a	d	c	0	2
1	9032	Adolescent	1	1	1	1	1	1	1	1	1	1	1	1	0	1	0	0	1	a	d	c	0	2
1	9032	Adolescent	1	0	1	1	1	1	1	1	1	1	1	1	1	1	0	0	1	a	c	c	0	0
1	9033	Adolescent	1	1	1	1	1	1	1	1	0	1	1	1	1	1	0	1	0	a	d	c	0	2
1	9033	Adolescent	1	1	1	1	1	1	1	1	0	1	1	1	0	1	0	0	0	a	d	c	0	2
1	9033	Adolescent	1	0	2	1	1	1	1	1	1	1	1	3	1	1	0	0	1	a	c	c	0	2
1	9551	Adolescent	1	0	2	0	0	0	0	1	0	0	0	1	1	2	1	0	0	a	c	c	1	0
1	9551	Adolescent	1	1	2	0	1	0	0	1	0	0	0	1	1	2	0	0	0	a	a	b	1	2
1	9551	Adolescent	1	0	2	0	0	0	0	1	1	1	1	1	0	2	2	0	1	a	a	b	1	0
1	9552	Adolescent	1	0	2	0	0	0	0	1	1	1	0	1	0	2	2	0	1	a	a	a	1	0
1	9552	Adolescent	1	0	2	0	0	0	0	1	1	1	0	1	0	2	2	0	1	c	c	c	1	2
1	9552	Adolescent	1	0	2	0	0	0	0	1	0	0	0	1	1	2	2	0	0	a	a	a	1	2
1	9552	Adolescent	1	0	2	0	0	0	0	1	0	0	0	1	1	2	1	0	0	a	a	a	1	0
1	9553	Adolescent	1	0	2	0	0	0	0	1	1	0	0	1	1	2	1	0	1	a	a	b	1	2
1	9553	Adolescent	1	0	2	0	0	0	0	1	1	0	0	1	1	2	1	0	1	b	a	c	1	2
1	1180	Established married	1	0	3	0	1	0	0	0	0	0	1	1	0	2	1	0	0	c	b	b	1	2
1	3037	Established married	1	0	2	0	0	0	0	0	1	1	1	1	0	2	2	0	1	a	b	a	0	0
1	3037	Established married	1	0	2	0	0	0	0	0	1	0	1	1	0	1	0	0	1	a	b	a	1	2
1	3037	Established married	1	0	1	0	1	0	0	0	1	1	1	1	0	1	0	0	1	b	b	c	1	0
1	3037	Established married	1	.	2	0	0	0	0	0	1	0	0	1	0	2	0	0	1	a	b	c	1	0
1	3037	Established married	1	0	2	0	0	0	0	0	1	1	0	1	0	3	1	0	1	a	b	b	0	0
1	3038	Established married	1	0	2	0	0	0	0	0	1	0	0	1	0	2	1	0	1	a	b	b	1	2
1	3038	Established married	1	0	2	0	0	0	0	0	0	0	0	1	0	2	0	0	0	a	b	c	0	2
1	3109	Established married	1	0	2	0	1	0	0	0	0	1	1	1	1	2	0	0	0	c	b	c	0	0
1	3109	Established married	1	0	3	0	0	0	0	1	0	0	0	1	1	2	0	0	0	c	b	c	0	0
1	3109	Established married	1	0	2	0	0	0	0	0	0	1	0	1	0	2	0	0	0	c	b	c	0	0
1	3109	Established married	1	0	2	0	0	0	0	0	0	1	0	1	0	2	0	0	0	c	b	c	0	0
1	3110	Established married	1	0	2	0	0	0	0	0	1	1	0	1	0	1	0	0	1	c	b	a	0	2
1	3110	Established married	1	0	2	0	0	0	0	0	1	1	0	1	0	2	0	0	1	c	b	c	1	0
1	3110	Established married	1	0	1	0	0	0	0	0	1	1	1	1	0	2	2	0	1	c	b	a	0	0
1	3111	Established married	1	1	2	0	0	0	0	0	1	1	0	1	0	1	1	0	1	c	b	a	0	0
1	3111	Established married	1	0	2	0	0	0	0	0	1	1	0	1	0	1	0	0	1	c	b	a	0	0
1	3111	Established married	1	0	2	0	0	0	0	0	0	0	0	1	0	1	0	0	0	c	b	c	0	0
1	3111	Established married	1	0	2	0	0	0	0	0	1	0	0	1	0	2	0	0	1	c	b	a	0	0
1	3112	Established married	1	0	2	0	0	0	0	0	1	0	1	3	1	2	1	0	1	c	b	a	1	2
1	3112	Established married	1	0	2	0	0	0	0	0	1	0	0	3	0	2	2	0	1	a	b	a	0	2
1	3112	Established married	1	0	2	0	1	0	0	0	1	1	0	3	0	2	1	0	1	c	b	a	0	2
1	3112	Established married	1	0	2	0	1	0	0	0	0	0	0	3	0	2	0	0	0	c	b	c	1	2
1	3152	Established married	1	0	2	0	0	0	0	0	1	1	0	1	0	2	0	0	1	c	b	c	0	0
1	3152	Established married	1	0	2	0	1	0	0	0	1	1	0	1	0	2	0	0	1	c	b	c	0	0
1	3152	Established married	1	0	2	0	0	0	0	0	1	1	0	1	0	2	2	0	1	c	a	c	0	0
1	3152	Established married	1	0	2	0	0	0	0	0	1	1	0	1	0	1	2	0	1	c	b	c	0	0
1	3152	Established married	1	0	2	0	0	0	0	0	0	1	0	1	0	2	2	0	0	c	b	a	1	0
1	3174	Established married	1	0	1	0	0	0	0	0	0	1	1	1	0	2	1	0	0	a	a	c	0	0
1	3174	Established married	1	0	2	0	0	0	0	0	1	1	1	1	0	2	2	0	1	a	b	a	0	0
1	3174	Established married	1	0	2	0	0	0	0	0	1	0	0	1	0	2	1	0	1	a	b	a	0	0
1	3174	Established married	1	0	2	0	0	0	0	0	0	0	0	1	0	2	2	0	0	a	b	a	0	0
1	3174	Established married	1	0	2	0	0	0	0	0	0	1	1	1	0	2	1	0	0	c	b	c	1	0
1	3175	Established married	1	0	2	1	1	1	1	0	1	0	0	1	1	1	0	0	1	a	b	c	1	0
1	3175	Established married	1	0	1	0	1	0	0	0	1	1	1	1	1	2	0	0	1	a	b	c	1	0
1	3183	Established married	1	0	2	0	1	0	0	0	0	1	1	1	0	2	0	0	0	c	b	c	1	2
1	3183	Established married	1	0	2	0	0	0	0	0	1	1	1	1	0	2	2	0	1	c	b	a	1	2
1	3183	Established married	1	0	2	0	0	0	0	1	1	1	1	1	1	2	0	0	1	c	b	c	0	2
1	3193	Established married	1	0	3	0	0	0	0	0	1	1	0	1	0	1	0	0	1	c	b	a	0	2
1	3193	Established married	1	0	2	0	0	0	0	0	1	0	0	1	0	2	0	0	1	c	b	a	1	0
1	3193	Established married	1	0	3	0	0	0	0	0	1	1	0	1	0	2	0	0	1	c	b	a	1	2
1	3217	Established married	1	0	2	0	0	0	0	0	1	0	0	3	0	2	0	0	1	c	a	c	1	0
1	3217	Established married	1	0	3	0	0	0	0	0	1	0	0	3	1	2	2	0	0	c	b	c	0	0
1	3217	Established married	1	0	3	0	0	0	0	0	1	0	0	3	1	2	0	0	0	c	b	b	0	0
1	3229	Established married	1	0	2	0	0	0	0	0	1	0	0	1	0	2	0	0	1	a	b	a	1	0
1	3229	Established married	1	0	2	1	1	1	1	0	0	0	1	1	0	2	0	0	0	c	b	c	0	0
1	3229	Established married	1	0	2	0	0	0	0	1	1	0	0	1	1	2	0	0	1	a	a	c	0	0
1	3229	Established married	1	0	2	0	0	0	0	0	1	0	0	1	0	2	0	0	1	a	b	b	1	0
1	3229	Established married	1	0	3	0	0	0	0	0	1	0	0	1	0	2	0	0	1	a	b	b	1	0
1	3229	Established married	1	0	2	0	0	0	0	1	1	0	0	1	0	2	0	0	1	a	b	a	1	0
1	3230	Established married	1	0	2	0	0	0	0	0	1	1	0	1	0	2	0	0	1	a	b	a	1	0
1	3230	Established married	1	0	2	0	0	0	0	0	1	0	0	1	1	2	0	0	1	c	b	b	1	0
1	3230	Established married	1	0	2	0	0	0	0	0	1	0	0	1	0	2	0	0	1	c	b	a	0	0
1	3230	Established married	1	0	3	0	0	0	0	0	1	0	0	1	0	2	0	0	1	a	b	a	0	0
1	3230	Established married	1	0	2	0	0	0	0	1	1	0	0	1	0	2	0	0	1	a	b	b	0	0
1	3230	Established married	1	0	2	0	0	0	0	0	1	0	0	1	0	2	0	0	1	c	b	a	1	0
1	3280	Established married	1	0	2	0	0	0	0	0	0	1	1	1	0	2	2	0	0	c	b	c	0	0
1	3280	Established married	1	0	2	0	0	0	0	0	0	1	1	1	0	2	1	0	0	a	b	a	0	0
1	3280	Established married	1	0	3	0	0	0	0	0	0	0	0	1	0	2	2	0	0	c	b	a	1	0
1	3280	Established married	1	0	2	0	0	0	0	0	0	1	1	1	0	2	0	0	0	a	b	a	0	0
1	3280	Established married	1	1	2	0	0	0	0	0	0	1	0	1	0	2	2	0	0	c	b	a	0	0
1	3280	Established married	1	1	2	0	0	0	0	0	1	1	1	1	0	2	2	1	1	a	b	a	0	0
1	3299	Established married	1	0	2	0	0	0	0	0	1	0	0	1	0	2	1	0	1	c	b	a	0	0
1	3299	Established married	1	1	2	0	0	0	0	1	1	0	0	1	1	2	0	0	1	c	b	c	0	0
1	3299	Established married	1	0	2	0	0	0	0	0	0	0	0	1	0	2	0	0	0	c	b	b	0	0
1	3299	Established married	1	0	2	0	0	0	0	0	1	1	0	1	0	2	0	0	1	c	b	b	0	0
1	3300	Established married	1	0	2	0	0	0	0	0	1	1	1	3	0	2	0	0	1	c	b	c	0	2
1	3300	Established married	1	1	2	0	0	0	0	0	1	1	0	1	0	2	0	0	1	c	b	b	0	0
1	3300	Established married	1	0	2	0	0	0	0	0	0	1	0	1	0	2	0	0	0	c	b	b	0	0
1	3300	Established married	1	0	2	0	0	0	0	0	0	1	0	1	0	2	0	0	0	c	b	c	0	0
1	3301	Established married	1	0	2	1	0	1	1	0	0	1	0	1	0	2	0	0	0	c	b	a	0	2
1	3301	Established married	1	0	2	0	0	0	0	0	0	0	0	1	0	2	1	0	0	a	b	a	1	2
1	3301	Established married	1	0	2	0	0	0	0	0	1	1	0	1	0	2	0	0	1	a	b	c	1	0
1	3302	Established married	1	0	2	0	0	0	0	0	0	0	0	1	0	2	2	0	0	c	b	c	0	2
1	3302	Established married	1	0	2	0	0	0	0	0	0	0	0	1	0	2	2	0	0	c	b	a	0	0
1	3302	Established married	1	0	2	0	0	0	0	0	0	0	0	1	0	2	1	0	0	c	b	b	0	0
1	3302	Established married	1	0	2	0	0	0	0	0	0	0	0	1	0	2	2	0	0	c	b	a	0	0
1	3302	Established married	1	0	2	0	0	0	0	0	0	0	0	1	0	2	1	0	0	c	b	a	1	0
1	3302	Established married	1	0	2	0	0	0	0	0	0	1	0	1	0	2	0	0	0	a	b	c	0	2
1	3325	Established married	1	0	2	0	0	0	0	0	1	0	0	3	0	2	0	0	1	a	b	a	0	0
1	3325	Established married	1	0	2	0	1	0	0	0	1	1	0	1	1	2	0	0	1	c	b	c	1	0
1	3325	Established married	1	0	3	0	0	0	0	0	1	0	1	1	0	2	1	0	1	a	b	a	1	0
1	3325	Established married	1	0	3	0	0	0	0	0	0	0	0	1	0	2	1	0	0	c	b	b	0	0
1	3325	Established married	1	0	3	0	0	0	0	0	1	0	1	3	0	2	0	0	1	c	b	c	0	0
1	3335	Established married	1	1	1	0	1	0	0	0	1	1	1	1	0	2	0	0	1	c	b	c	1	0
1	3335	Established married	1	0	2	0	0	0	0	0	1	1	0	1	0	2	0	0	1	c	b	a	0	1
1	3335	Established married	1	0	2	0	0	0	0	1	1	0	0	1	0	2	2	0	1	a	b	a	0	0
1	3335	Established married	1	0	2	0	0	0	0	0	1	1	0	1	0	2	2	0	1	a	b	b	1	0
1	3335	Established married	1	0	1	0	1	0	0	0	1	1	1	1	0	2	0	0	1	c	b	b	1	0
1	3336	Established married	1	0	2	0	1	0	0	0	1	0	0	1	0	2	0	0	1	c	b	a	1	0
1	3336	Established married	1	0	2	0	0	0	0	0	0	0	0	1	0	2	0	0	0	c	b	a	1	0
1	3336	Established married	1	0	2	0	0	0	0	0	1	0	0	1	0	2	0	0	1	c	b	a	1	0
1	3336	Established married	1	0	2	0	1	0	0	0	0	0	0	1	0	2	1	0	0	c	b	a	1	2
1	3336	Established married	1	0	2	0	0	0	0	1	0	0	0	1	0	2	0	0	0	c	b	a	1	0
1	3336	Established married	1	0	2	0	0	0	0	0	0	0	0	1	0	2	0	0	0	c	b	b	0	0
1	3337	Established married	1	0	2	0	0	0	0	0	1	0	0	3	0	2	1	0	1	c	b	a	0	2
1	3337	Established married	1	0	2	0	0	0	0	0	1	0	0	3	0	2	1	0	1	a	b	a	1	2
1	3337	Established married	1	0	2	0	0	0	0	0	1	0	0	1	0	2	0	0	1	a	b	b	1	2
1	3337	Established married	1	1	2	0	0	0	0	0	1	0	0	3	0	3	1	0	1	a	b	a	1	2
1	3337	Established married	1	0	2	0	0	0	0	0	1	0	0	3	0	3	0	0	1	a	b	a	0	2
1	3337	Established married	1	1	2	0	0	0	0	0	1	0	0	1	0	2	1	0	1	a	b	b	1	2
1	3341	Established married	1	0	3	0	1	0	0	0	0	0	0	1	0	2	0	0	0	c	b	c	0	0
1	3341	Established married	1	0	3	0	1	0	0	0	0	0	1	1	1	2	0	0	0	c	a	c	0	0
1	3341	Established married	1	0	3	0	0	0	0	0	1	0	0	3	0	2	1	0	1	c	b	c	0	0
1	3341	Established married	1	0	3	0	1	0	0	0	1	0	1	3	0	1	1	0	1	c	b	a	1	2
1	3341	Established married	1	1	3	0	1	0	0	0	0	0	1	1	0	2	0	1	0	c	b	c	0	0
1	3341	Established married	1	0	3	0	1	0	0	0	0	1	0	1	0	2	0	0	0	c	a	c	0	0
1	3356	Established married	1	0	2	0	0	0	0	0	1	1	0	1	0	2	1	0	1	c	a	a	1	2
1	3356	Established married	1	0	2	0	0	0	0	0	1	0	0	1	0	2	1	0	1	c	b	a	0	2
1	3356	Established married	1	1	2	0	0	0	0	0	1	0	0	1	0	2	2	1	1	c	b	a	0	2
1	3356	Established married	1	0	2	0	0	0	0	0	1	1	0	1	0	2	1	0	1	c	b	a	0	2
1	3357	Established married	1	0	2	0	0	0	0	0	0	0	0	1	0	3	1	0	0	c	b	a	1	2
1	3357	Established married	1	0	2	0	0	0	0	0	0	0	0	1	0	3	2	0	0	c	b	c	0	0
1	3357	Established married	1	0	2	0	0	0	0	0	1	0	0	1	0	2	1	0	1	c	b	c	0	2
1	3357	Established married	1	1	2	0	0	0	0	1	1	0	0	1	0	2	0	1	1	c	b	c	0	2
1	3357	Established married	1	0	2	0	0	0	0	1	1	0	0	1	0	2	1	0	1	c	b	b	1	2
1	3358	Established married	1	1	2	0	0	0	0	0	1	1	0	1	0	2	0	0	1	c	b	c	0	0
1	3358	Established married	1	0	2	0	0	0	0	0	1	0	0	1	0	2	1	0	1	c	b	a	0	0
1	3358	Established married	1	1	2	0	0	0	0	0	1	0	0	1	0	3	0	0	1	c	b	c	0	0
1	3358	Established married	1	0	2	0	1	0	0	0	1	0	0	1	0	2	2	0	1	c	b	b	0	2
1	3384	Established married	1	0	2	0	1	0	0	0	1	0	0	1	0	3	0	0	1	c	b	b	1	2
1	3384	Established married	1	0	2	0	0	0	0	0	1	1	0	1	0	2	0	0	1	c	b	c	0	0
1	3384	Established married	1	0	3	0	0	0	0	0	1	0	0	1	0	2	0	0	1	c	b	a	1	0
1	3386	Established married	1	0	3	0	1	0	0	0	0	0	0	1	0	3	2	0	0	c	b	b	1	2
1	3386	Established married	1	0	3	0	1	0	0	0	0	0	0	1	0	3	0	0	0	c	b	b	0	2
1	3386	Established married	1	0	3	0	1	0	0	0	1	0	0	1	0	2	2	0	1	c	b	c	1	2
1	3386	Established married	1	0	3	0	1	0	0	0	0	0	1	1	0	2	2	0	0	a	b	b	0	2
1	3386	Established married	1	0	2	0	1	0	0	0	0	0	1	3	0	2	2	0	0	c	b	a	1	0
1	3388	Established married	1	0	3	0	1	0	0	0	1	0	0	1	0	2	2	0	1	c	b	b	1	2
1	3388	Established married	1	0	3	0	1	0	0	0	1	0	0	1	0	2	0	0	1	a	b	a	1	2
1	3388	Established married	1	0	3	0	1	0	0	0	0	0	0	1	0	3	2	0	0	c	b	b	0	2
1	3388	Established married	1	0	3	0	1	0	0	0	1	0	0	1	0	2	2	0	1	c	b	c	0	2
1	3388	Established married	1	0	3	0	1	0	0	0	0	0	0	1	0	3	2	0	0	c	b	c	1	2
1	3388	Established married	1	1	2	0	0	0	0	0	1	1	0	1	1	2	0	0	1	c	b	b	0	0
1	3390	Established married	1	0	3	0	1	0	0	0	0	0	0	1	0	3	1	0	0	c	b	c	1	0
1	3390	Established married	1	1	2	0	1	0	0	0	0	1	1	1	0	2	2	0	0	c	b	b	0	2
1	3390	Established married	1	0	3	0	1	0	0	0	0	0	0	1	0	2	2	0	0	c	b	c	0	0
1	3390	Established married	1	0	3	0	1	0	0	0	0	0	0	1	0	2	2	0	0	c	b	a	1	2
1	3390	Established married	1	0	3	0	1	0	0	0	0	0	0	1	0	3	1	0	0	c	b	b	1	2
1	3393	Established married	1	0	2	0	1	0	0	0	1	1	0	1	0	2	1	0	1	a	b	c	0	2
1	3393	Established married	1	0	2	0	1	0	0	0	1	1	0	1	0	2	1	0	1	a	b	a	1	2
1	3393	Established married	1	0	2	0	1	0	0	0	1	1	0	1	0	2	1	0	1	a	b	c	0	2
1	3393	Established married	1	0	2	0	0	0	0	0	1	0	0	1	0	2	1	0	1	a	b	c	0	2
1	3394	Established married	1	0	3	0	1	0	0	0	0	0	0	3	0	3	1	0	0	a	b	a	1	2
1	3394	Established married	1	0	3	0	0	0	0	0	1	0	0	1	1	2	0	0	1	a	b	c	0	0
1	3394	Established married	1	1	3	0	1	0	0	0	0	0	0	1	0	2	0	1	0	a	b	c	0	0
1	3394	Established married	1	0	3	0	1	0	0	0	1	0	0	1	0	2	1	0	1	a	b	a	0	2
1	3394	Established married	1	0	3	0	0	0	0	0	1	0	0	1	0	2	1	0	1	a	b	a	0	2
1	3394	Established married	1	0	3	0	0	0	0	0	1	0	0	1	0	2	1	0	1	a	b	a	1	2
1	3395	Established married	1	0	2	0	1	0	0	0	1	1	0	1	0	2	1	0	1	a	b	b	0	2
1	3395	Established married	1	0	2	0	1	0	0	0	1	1	0	1	0	2	1	0	1	a	b	a	0	2
1	3395	Established married	1	1	2	0	1	0	0	0	1	1	0	1	0	2	1	1	1	a	b	a	0	2
1	3395	Established married	1	0	2	0	1	0	0	0	1	1	0	1	0	2	1	0	1	a	b	c	1	2
1	3395	Established married	1	0	2	0	1	0	0	0	1	0	1	1	0	2	1	0	1	a	b	b	0	2
1	3415	Established married	1	0	3	0	1	0	0	0	1	0	0	1	0	2	1	0	1	a	b	b	0	2
1	3415	Established married	1	1	3	0	1	0	0	0	1	1	0	1	0	2	0	1	1	a	b	a	0	0
1	3415	Established married	1	1	3	0	1	0	0	0	1	1	0	1	0	2	0	1	1	a	b	b	0	0
1	3415	Established married	1	1	3	0	1	0	0	0	1	1	0	1	0	2	0	0	1	a	a	c	0	0
1	3415	Established married	1	1	3	0	1	0	0	0	1	1	0	1	0	2	1	1	1	a	b	a	0	2
1	3415	Established married	1	0	3	0	1	0	0	0	1	1	0	1	0	2	2	0	1	a	b	a	0	2
1	3424	Established married	1	0	2	0	0	0	0	0	1	0	0	3	0	3	1	0	1	c	b	a	0	2
1	3424	Established married	1	0	2	1	1	1	1	0	1	1	0	1	0	1	0	0	1	c	b	c	0	0
1	3424	Established married	1	0	2	0	0	0	0	0	1	0	0	3	0	2	2	0	0	c	b	c	0	2
1	3424	Established married	1	1	2	0	1	0	0	0	1	0	0	3	0	3	1	1	0	c	b	a	1	2
1	3424	Established married	1	1	2	0	1	0	0	0	0	0	0	1	0	2	0	1	0	c	b	b	0	0
1	3424	Established married	1	1	2	0	1	0	0	0	1	0	0	1	0	2	1	1	1	c	b	a	0	2
1	3425	Established married	1	0	2	0	0	0	0	0	1	0	0	1	0	3	1	0	1	c	b	b	0	2
1	3425	Established married	1	1	2	0	1	0	0	0	0	1	0	1	0	2	1	1	0	c	b	b	0	2
1	3425	Established married	1	0	2	0	1	0	0	0	1	0	0	1	0	2	1	0	1	c	b	a	1	2
1	3425	Established married	1	0	2	0	1	0	0	0	1	1	0	1	0	2	2	0	1	c	b	a	0	2
1	3425	Established married	1	0	3	0	1	0	0	0	0	0	1	1	0	2	0	0	0	c	b	c	0	0
1	3425	Established married	1	1	3	0	1	0	0	0	1	0	1	1	0	2	1	1	1	c	b	c	0	2
1	3436	Established married	1	0	2	0	0	0	0	0	1	0	0	1	0	2	0	0	1	c	b	c	0	0
1	3436	Established married	1	0	2	0	0	0	0	0	1	0	0	1	0	2	0	0	1	a	b	c	0	0
1	3436	Established married	1	0	2	0	1	0	0	0	1	0	0	1	1	2	0	0	1	a	b	b	1	0
1	3436	Established married	1	0	2	0	0	0	0	1	1	0	0	1	1	2	1	0	1	a	b	a	1	0
1	3450	Established married	1	0	2	0	1	0	0	0	0	0	0	1	1	2	2	0	0	a	b	c	1	0
1	3450	Established married	1	0	2	0	1	0	0	0	0	0	0	1	1	2	0	0	0	c	a	c	1	0
1	3450	Established married	1	0	2	0	0	0	0	0	0	0	0	1	1	2	0	0	0	c	b	c	1	0
1	3450	Established married	1	0	2	0	0	0	0	0	0	0	0	1	0	2	0	0	0	a	b	c	1	0
1	3450	Established married	1	0	2	0	0	0	0	0	0	0	0	1	0	2	0	0	0	a	b	b	1	0
1	3451	Established married	1	0	1	0	1	0	0	0	1	0	0	1	1	2	0	0	1	a	b	c	1	0
1	3457	Established married	1	0	2	0	0	0	0	0	1	0	0	1	0	2	2	0	1	a	b	a	1	0
1	3457	Established married	1	0	2	0	0	0	0	0	1	0	0	1	0	2	1	0	1	a	b	a	1	0
1	3457	Established married	1	0	2	0	0	0	0	0	1	0	0	1	0	2	0	0	1	a	b	a	1	0
1	3457	Established married	1	0	2	0	1	0	0	0	1	0	0	1	0	2	0	0	1	a	b	a	0	0
1	3457	Established married	1	0	2	0	0	0	0	0	1	0	0	1	0	2	0	0	1	a	b	a	0	0
1	3475	Established married	1	0	3	0	0	0	0	0	0	0	0	1	1	2	0	0	0	c	b	c	0	0
1	3475	Established married	1	0	3	0	0	0	0	0	0	0	0	1	0	2	0	0	0	c	b	c	0	0
1	3475	Established married	1	1	1	0	0	0	0	0	0	1	1	1	0	2	1	0	0	c	b	a	1	0
1	3475	Established married	1	0	3	0	0	0	0	0	0	0	0	1	0	2	0	0	0	c	b	a	1	0
1	3475	Established married	1	0	3	0	0	0	0	0	0	0	0	1	1	2	0	0	0	c	b	c	1	0
1	3475	Established married	1	0	3	0	0	0	0	0	0	0	0	1	0	2	0	0	0	c	b	a	0	0
1	3480	Established married	1	0	2	0	1	0	0	0	0	0	1	1	1	2	0	0	0	c	b	c	1	0
1	3480	Established married	1	0	3	0	1	0	0	0	1	0	1	1	0	2	1	0	1	c	b	c	1	0
1	3480	Established married	1	0	2	0	1	0	0	0	1	1	1	1	1	2	2	0	1	c	b	b	1	2
1	3480	Established married	1	0	2	0	1	0	0	0	1	1	1	1	1	2	1	0	1	c	b	c	1	0
1	3480	Established married	1	0	2	0	1	0	0	0	1	0	0	1	0	2	0	0	1	c	b	b	1	0
1	3480	Established married	1	0	1	0	1	0	0	0	1	1	1	1	1	2	1	0	1	c	b	b	1	0
1	3483	Established married	1	0	2	0	1	0	0	0	1	1	1	1	1	2	1	0	1	c	b	c	1	0
1	3483	Established married	1	0	2	0	1	0	0	0	1	1	1	1	0	2	1	0	1	c	b	c	1	0
1	3483	Established married	1	0	2	0	1	0	0	0	1	1	1	1	1	2	1	0	1	c	b	c	1	0
1	3483	Established married	1	0	1	0	1	0	0	0	1	1	1	1	1	2	2	0	1	c	b	c	0	0
1	3483	Established married	1	0	2	0	1	0	0	0	1	1	1	1	1	2	1	0	1	c	b	b	0	0
1	3483	Established married	1	0	2	0	1	0	0	0	1	1	1	1	1	2	1	0	1	c	b	c	1	0
1	3511	Established married	1	0	2	0	1	0	0	0	1	1	1	1	1	2	0	0	1	c	b	c	0	0
1	3511	Established married	1	0	2	0	1	0	0	0	1	1	0	1	0	2	0	0	1	a	b	c	0	0
1	3511	Established married	1	0	1	0	0	0	0	0	0	1	1	3	0	2	2	0	0	a	b	c	1	2
1	3511	Established married	1	0	2	0	1	0	0	0	1	0	1	3	1	2	2	0	1	a	b	a	1	1
1	3511	Established married	1	0	2	0	1	0	0	0	1	0	0	3	1	2	2	0	1	a	b	c	0	1
1	3511	Established married	1	1	2	0	0	0	0	0	1	0	1	1	1	2	0	1	1	a	b	b	0	2
1	3512	Established married	1	0	3	0	1	0	0	0	0	0	0	1	0	2	0	0	0	a	b	a	0	1
1	3512	Established married	1	1	3	0	1	0	0	0	0	0	1	3	0	2	2	0	0	a	b	a	1	2
1	3512	Established married	1	0	1	0	1	0	0	0	0	1	1	1	1	2	0	0	0	a	b	a	0	0
1	3512	Established married	1	0	2	0	1	0	0	0	0	1	0	1	0	2	1	0	0	a	b	a	0	2
1	3512	Established married	1	0	2	0	1	0	0	0	0	1	0	1	0	2	2	0	0	a	b	c	0	2
1	3512	Established married	1	0	3	0	0	0	0	0	1	0	1	3	0	2	2	0	1	a	b	c	0	2
1	3513	Established married	1	0	2	0	1	0	0	0	0	1	1	3	0	2	2	0	0	a	b	a	1	2
1	3513	Established married	1	0	2	0	1	0	0	0	0	0	0	3	1	2	2	0	0	a	b	b	0	0
1	3520	Established married	1	0	2	0	1	0	0	0	1	0	1	1	0	2	0	0	1	a	a	a	0	1
1	3520	Established married	1	0	2	0	1	0	0	0	1	0	1	1	1	2	1	0	1	a	b	c	0	0
1	3520	Established married	1	0	2	0	1	0	0	0	1	0	0	1	0	2	0	0	1	a	a	a	1	1
1	3521	Established married	1	0	3	0	0	0	0	0	0	0	0	1	1	2	0	0	0	a	b	c	1	0
1	3521	Established married	1	0	2	1	1	1	1	0	1	0	0	3	1	1	0	0	1	c	b	c	0	0
1	3521	Established married	1	0	3	0	0	0	0	0	0	0	0	1	0	2	0	0	0	a	b	b	1	2
1	3522	Established married	1	0	3	0	1	0	0	0	1	0	1	1	0	2	2	0	1	a	b	a	1	2
1	3522	Established married	1	0	3	0	1	0	0	0	1	0	0	3	1	1	1	0	1	a	b	a	0	1
1	3522	Established married	1	0	3	0	1	0	0	0	0	0	1	1	0	2	1	0	0	a	b	a	1	2
1	3524	Established married	1	0	3	0	1	0	0	0	1	0	1	3	0	3	1	0	1	a	b	c	1	2
1	3524	Established married	1	0	3	0	0	0	0	0	1	0	1	1	1	2	2	0	1	c	b	c	1	0
1	3524	Established married	1	0	3	0	1	0	0	0	0	0	0	1	0	1	2	0	0	a	b	a	1	2
1	3524	Established married	1	0	3	0	1	0	0	0	0	0	1	1	1	3	2	0	0	b	b	b	1	2
1	3524	Established married	1	0	3	1	1	1	1	0	1	0	1	1	1	3	2	0	1	a	b	c	1	0
1	3540	Established married	1	0	2	0	0	0	0	0	1	1	0	1	0	2	0	0	1	a	a	a	0	1
1	3540	Established married	1	0	2	0	0	0	0	0	1	1	1	1	1	2	0	0	1	a	b	a	1	0
1	3540	Established married	1	0	2	0	1	0	0	0	0	1	1	1	1	2	0	0	0	a	b	c	0	0
1	3540	Established married	1	0	2	0	1	0	0	0	0	0	0	1	0	2	0	0	0	a	a	a	0	0
1	3540	Established married	1	0	2	0	0	0	0	0	0	0	0	1	0	2	0	0	0	a	b	a	1	2
1	3541	Established married	1	0	2	0	1	0	0	0	1	1	1	1	0	2	1	0	1	a	a	a	1	2
1	3541	Established married	1	0	2	0	1	0	0	0	0	0	0	1	0	2	1	0	0	a	b	a	0	2
1	3541	Established married	1	0	2	0	1	0	0	0	1	1	1	1	0	2	0	0	1	a	b	a	1	2
1	3541	Established married	1	0	2	0	1	0	0	0	0	0	0	1	1	2	0	0	0	a	b	c	1	0
1	3542	Established married	1	0	2	0	1	0	0	0	0	1	0	1	0	2	2	0	0	c	b	a	0	2
1	3542	Established married	1	0	1	0	1	0	0	0	1	0	0	1	1	2	0	0	1	a	a	c	0	0
1	3542	Established married	1	0	2	0	1	0	0	0	1	0	0	1	0	2	0	0	1	a	b	a	0	2
1	3542	Established married	1	0	2	0	0	0	0	0	0	1	0	1	0	2	0	0	0	a	b	a	1	0
1	3542	Established married	1	0	2	0	1	0	0	0	0	0	0	1	0	2	0	0	0	a	b	a	1	0
1	3542	Established married	1	0	2	0	1	0	0	0	0	0	0	1	1	2	0	0	0	a	a	c	1	0
1	3560	Established married	1	0	2	0	1	0	0	0	0	1	1	1	0	2	0	0	0	a	b	a	1	0
1	3560	Established married	1	0	2	0	0	0	0	0	0	1	0	1	1	3	0	0	0	a	b	c	0	0
1	3560	Established married	1	0	2	0	0	0	0	0	0	1	0	1	1	3	0	0	0	a	b	c	0	0
1	3560	Established married	1	0	2	0	1	0	0	0	0	1	1	1	0	3	0	0	0	a	b	c	1	0
1	3560	Established married	1	0	1	0	1	0	0	0	0	1	1	1	0	3	0	0	0	a	b	b	1	0
1	3560	Established married	1	0	2	0	1	0	0	0	0	1	1	1	0	3	2	0	0	a	b	b	1	0
1	3582	Established married	1	0	2	0	0	0	0	0	1	1	1	3	0	3	2	0	1	c	a	b	0	2
1	3582	Established married	1	0	2	0	0	0	0	0	1	1	0	3	0	2	2	0	1	a	b	c	0	2
1	3582	Established married	1	0	2	0	0	0	0	0	1	1	0	3	0	2	2	0	1	a	b	c	0	2
1	3582	Established married	1	0	2	0	0	0	0	0	1	1	0	3	0	3	2	0	1	c	a	b	0	2
1	3582	Established married	1	0	2	0	0	0	0	0	1	1	0	3	0	2	2	0	1	c	a	b	0	2
1	3590	Established married	1	0	2	0	0	0	0	0	1	1	0	3	0	3	2	0	1	c	a	b	0	2
1	3590	Established married	1	0	2	0	0	0	0	0	1	1	0	3	0	2	2	0	1	c	a	b	0	2
1	3590	Established married	1	0	2	0	0	0	0	0	1	1	0	3	0	2	2	0	1	c	a	b	0	2
1	3590	Established married	1	0	2	0	0	0	0	0	1	1	0	3	0	2	2	0	1	c	a	b	0	2
1	3590	Established married	1	0	2	0	0	0	0	0	1	1	0	3	0	2	0	0	1	c	a	b	0	2
1	3590	Established married	1	0	2	0	0	0	0	0	1	1	0	3	0	3	2	0	1	c	a	b	0	2
1	3590	Established married	1	0	2	0	0	0	0	0	1	1	0	3	0	2	2	0	1	a	a	b	0	2
1	3590	Established married	1	0	2	0	0	0	0	0	1	1	0	3	0	3	2	0	1	c	a	b	0	2
1	3591	Established married	1	0	2	0	1	0	0	0	1	1	0	3	0	3	2	0	1	c	a	b	0	2
1	3591	Established married	1	0	2	0	0	0	0	0	1	1	0	3	0	3	2	0	1	c	a	b	0	2
1	3591	Established married	1	0	2	0	0	0	0	0	1	1	0	3	0	3	2	0	1	c	a	b	0	2
1	3591	Established married	1	0	2	0	0	0	0	0	1	1	0	3	0	3	2	0	1	c	a	b	0	2
1	3633	Established married	1	0	2	0	1	0	0	0	1	0	0	1	0	2	0	0	1	c	b	a	1	2
1	3633	Established married	1	0	2	0	1	0	0	0	1	0	1	1	0	2	1	0	1	a	b	b	1	2
1	3633	Established married	1	0	2	0	1	0	0	0	1	0	0	1	0	2	0	0	1	a	b	c	1	2
1	3633	Established married	1	0	2	0	1	0	0	0	1	0	1	1	0	2	1	0	1	c	b	a	0	2
1	3642	Established married	1	0	2	0	1	0	0	0	0	0	0	1	0	2	0	0	0	c	b	a	1	0
1	3642	Established married	1	0	2	0	1	0	0	0	0	0	0	1	1	2	0	0	0	c	b	a	0	0
1	3642	Established married	1	0	2	0	1	0	0	0	0	0	0	1	0	2	0	0	0	c	b	c	1	0
1	3642	Established married	1	0	2	0	0	0	0	0	1	0	0	3	0	2	1	0	1	c	b	a	1	0
1	3671	Established married	1	0	2	0	0	0	0	0	0	0	0	1	1	2	1	0	0	c	b	c	1	0
1	3671	Established married	1	0	2	0	0	0	0	0	0	0	0	1	1	2	1	0	0	c	b	c	0	0
1	3671	Established married	1	0	2	0	0	0	0	0	1	1	0	1	1	2	0	0	1	c	b	c	0	0
1	3672	Established married	1	1	1	0	0	0	0	0	0	0	0	1	0	2	0	0	0	c	b	a	1	0
1	3672	Established married	1	0	1	0	0	0	0	0	0	0	0	1	1	2	0	0	0	c	b	c	1	0
1	3672	Established married	1	0	1	0	0	0	0	0	1	0	0	1	0	2	0	0	1	c	b	a	1	0
1	3672	Established married	1	0	1	0	1	0	0	0	1	0	0	1	0	2	0	0	1	c	b	a	1	0
1	3672	Established married	1	0	2	0	0	0	0	0	0	0	0	3	0	3	1	0	0	c	b	a	1	0
1	3684	Established married	1	0	2	0	1	0	0	0	0	0	1	1	0	2	2	0	0	c	b	a	1	0
1	3684	Established married	1	0	2	0	1	0	0	0	0	0	1	3	0	2	2	0	0	c	b	a	1	0
1	3684	Established married	1	0	2	0	1	0	0	0	0	0	1	1	0	2	0	0	0	c	b	a	1	0
1	3684	Established married	1	0	3	0	1	0	0	1	0	1	0	3	0	3	2	0	0	c	b	a	1	0
1	3684	Established married	1	0	2	0	1	0	0	0	0	0	1	1	0	2	0	0	0	c	b	a	1	2
1	3684	Established married	1	0	2	0	0	0	0	0	0	0	0	3	0	2	1	0	0	c	b	a	1	2
1	3693	Established married	1	0	1	0	1	0	0	0	1	0	0	1	1	2	0	0	1	a	a	a	1	0
1	3693	Established married	1	0	1	0	0	0	0	0	1	1	1	1	0	2	0	0	1	a	a	a	0	0
1	3693	Established married	1	0	1	0	0	0	0	0	1	0	0	1	0	2	0	0	1	c	a	a	0	0
1	3693	Established married	1	0	1	0	0	0	0	0	1	1	0	1	1	2	0	0	1	a	a	a	0	0
1	3693	Established married	1	0	1	0	1	0	0	0	0	1	1	1	1	2	0	0	0	a	b	a	0	0
1	3693	Established married	1	0	1	0	0	0	0	0	1	0	0	1	0	2	0	0	1	a	a	a	0	0
1	3695	Established married	1	0	1	0	1	0	0	0	0	1	0	1	0	2	0	0	0	c	a	a	1	0
1	3695	Established married	1	0	1	0	1	0	0	0	0	1	0	1	0	2	2	0	0	a	a	a	1	0
1	3695	Established married	1	0	3	0	1	0	0	0	0	0	0	1	0	2	1	0	0	a	a	a	1	0
1	3695	Established married	1	0	1	0	1	0	0	1	0	1	0	1	0	2	0	0	0	a	a	a	0	0
1	3695	Established married	1	0	3	0	0	0	0	0	1	1	0	1	0	2	1	0	1	a	a	a	0	0
1	3695	Established married	1	0	1	0	0	0	0	0	1	0	0	1	0	2	1	0	1	c	a	a	0	0
1	3696	Established married	1	0	1	0	0	0	0	0	0	0	0	1	1	2	0	0	0	a	b	b	0	0
1	3696	Established married	1	0	1	0	0	0	0	0	0	0	0	1	0	2	0	0	0	a	b	a	0	0
1	3696	Established married	1	0	1	0	1	0	0	0	0	1	1	1	0	2	0	0	0	a	a	c	0	0
1	3696	Established married	1	0	1	0	1	0	0	1	0	1	1	3	1	2	0	0	0	a	a	c	0	0
1	3700	Established married	1	0	1	0	1	0	0	0	1	0	0	1	0	2	0	0	1	a	a	c	0	0
1	3700	Established married	1	0	1	0	1	0	0	0	0	1	0	1	0	2	1	0	0	a	a	a	0	0
1	3700	Established married	1	0	3	0	1	0	0	0	0	0	1	3	0	2	1	0	0	c	b	b	0	0
1	3700	Established married	1	0	3	0	1	0	0	0	0	0	1	3	0	2	1	0	0	a	a	a	1	0
1	3700	Established married	1	0	3	0	1	0	0	0	0	0	1	3	0	2	1	0	0	a	a	a	0	0
1	3700	Established married	1	0	1	0	1	0	0	0	0	0	0	3	0	2	0	0	0	a	a	b	0	0
1	3703	Established married	1	0	1	0	1	0	0	0	1	1	0	1	0	2	0	0	1	a	b	a	1	0
1	3703	Established married	1	0	1	0	1	0	0	0	1	1	0	1	0	2	0	0	1	a	b	b	1	0
1	3703	Established married	1	0	1	0	1	0	0	0	0	1	1	1	1	2	0	0	0	c	a	a	1	0
1	3703	Established married	1	0	1	0	1	0	0	0	0	1	1	1	1	2	0	0	0	a	a	a	1	0
1	3703	Established married	1	0	1	0	1	0	0	0	0	1	1	1	1	2	0	0	0	b	a	a	1	0
1	3703	Established married	1	0	1	0	1	0	0	0	1	1	1	1	1	2	0	0	1	c	a	b	0	0
1	3716	Established married	1	0	3	0	1	0	0	0	0	0	0	1	0	2	0	0	0	a	a	a	0	0
1	3716	Established married	1	0	2	0	1	0	0	0	0	1	1	1	0	2	0	0	0	a	a	a	0	0
1	3716	Established married	1	0	1	0	1	0	0	0	0	0	0	1	0	2	0	0	0	a	a	a	0	0
1	3716	Established married	1	0	1	0	1	0	0	0	1	0	0	1	0	2	1	0	0	a	a	a	1	0
1	3716	Established married	1	0	2	0	1	0	0	0	1	0	1	1	0	2	0	0	1	a	a	c	0	0
1	3718	Established married	1	0	3	0	1	0	0	0	1	0	0	1	1	2	0	0	1	a	a	c	1	0
1	3718	Established married	1	0	3	0	1	0	0	0	1	0	0	1	0	2	0	0	1	c	a	c	0	0
1	3718	Established married	1	0	1	0	1	0	0	0	1	0	0	1	0	2	0	0	1	a	a	a	1	0
1	3718	Established married	1	0	3	0	1	0	0	0	0	0	1	1	1	2	0	0	0	c	a	c	1	0
1	3718	Established married	1	0	3	0	1	0	0	0	0	0	0	1	0	2	0	0	0	c	d	b	1	2
1	3720	Established married	1	0	1	0	1	0	0	0	1	0	1	1	0	2	0	0	1	a	a	a	0	0
1	3720	Established married	1	0	1	0	1	0	0	0	1	1	1	1	0	2	0	0	1	a	a	a	0	0
1	3720	Established married	1	0	1	0	1	0	0	0	1	1	1	1	0	2	0	0	1	a	a	b	1	0
1	3720	Established married	1	0	1	0	1	0	0	0	1	1	1	1	0	2	0	0	1	a	a	a	0	2
1	3720	Established married	1	0	1	0	1	0	0	0	1	0	1	1	0	2	0	0	1	a	a	a	0	0
1	3720	Established married	1	0	1	0	0	0	0	0	1	0	1	1	0	2	0	0	1	a	a	a	1	0
1	3737	Established married	1	0	1	0	1	0	0	0	1	0	1	1	0	2	0	0	1	a	b	c	1	0
1	3737	Established married	1	0	1	0	1	0	0	0	1	0	0	1	1	2	0	0	1	a	a	c	0	0
1	3737	Established married	1	0	1	0	1	0	0	0	0	0	0	1	0	2	1	0	0	a	a	c	0	2
1	3737	Established married	1	0	1	0	1	0	0	0	0	0	1	1	0	2	0	0	0	b	a	c	0	2
1	3737	Established married	1	0	1	0	1	0	0	0	0	1	1	1	0	2	0	0	0	c	a	a	0	0
1	3737	Established married	1	0	1	0	1	0	0	0	1	1	1	1	0	2	0	0	1	a	a	b	1	0
1	3738	Established married	1	0	1	0	1	0	0	0	0	1	0	3	0	2	0	0	0	c	a	b	0	0
1	3738	Established married	1	0	2	0	0	0	0	0	0	1	1	3	0	2	0	0	1	a	b	a	0	2
1	3738	Established married	1	0	1	0	1	0	0	0	0	1	0	3	0	2	0	0	0	c	b	a	0	0
1	3739	Established married	1	0	2	0	0	0	0	0	0	1	1	1	0	2	0	0	0	c	b	c	0	0
1	3739	Established married	1	0	2	0	1	0	0	0	0	0	0	1	0	2	0	0	0	c	b	c	1	0
1	3740	Established married	1	0	2	0	1	0	0	0	0	0	0	1	0	2	0	0	0	c	b	a	1	0
1	3740	Established married	1	0	2	0	0	0	0	0	0	0	0	3	0	2	0	0	0	c	b	a	0	0
1	3740	Established married	1	0	2	0	1	0	0	0	0	0	0	3	0	2	0	0	0	c	b	c	1	0
1	3740	Established married	1	0	2	0	0	0	0	0	0	0	0	3	0	2	0	0	0	c	b	c	0	0
1	3740	Established married	1	0	2	0	0	0	0	0	0	0	0	1	0	2	0	0	0	c	b	c	0	0
1	3740	Established married	1	0	2	0	1	0	0	0	0	0	0	3	0	3	0	0	0	c	b	c	1	0
1	3756	Established married	1	0	2	0	0	0	0	0	1	0	0	1	0	2	1	0	1	a	b	a	0	2
1	3756	Established married	1	0	1	1	1	1	1	0	1	1	1	1	0	1	0	0	1	c	b	c	1	2
1	3756	Established married	1	0	2	0	0	0	0	0	1	0	0	1	0	2	1	0	1	a	b	a	1	2
1	3756	Established married	1	0	2	0	0	0	0	0	1	0	0	1	0	2	0	0	1	c	a	c	1	0
1	3756	Established married	1	0	2	0	1	0	0	0	1	0	1	1	0	2	2	0	1	a	b	a	1	2
1	3763	Established married	1	0	2	0	1	0	0	0	1	0	0	1	0	2	2	0	1	a	b	a	1	2
1	3763	Established married	1	0	2	1	1	1	0	0	0	0	1	1	0	2	0	0	0	a	a	c	0	0
1	3763	Established married	1	0	3	0	1	0	0	0	1	0	1	1	0	2	0	0	1	a	a	c	1	2
1	3780	Established married	1	0	2	0	1	0	0	0	1	0	1	1	0	2	0	0	1	a	b	c	1	2
1	3780	Established married	1	0	2	0	1	0	0	0	1	0	1	1	0	2	2	0	1	a	b	b	1	2
1	3780	Established married	1	0	2	0	1	0	0	0	1	0	1	1	0	2	0	0	1	c	b	c	1	2
1	3780	Established married	1	0	2	0	1	0	0	0	1	0	1	1	0	2	2	0	1	a	b	b	1	2
1	3780	Established married	1	0	2	0	0	0	0	0	1	0	0	3	0	2	2	0	1	c	b	b	1	2
1	3780	Established married	1	0	2	0	0	0	0	0	1	0	0	3	0	2	2	0	1	c	b	b	1	2
1	3781	Established married	1	0	2	0	1	0	0	0	1	0	1	1	0	2	0	0	1	a	b	a	1	2
1	3781	Established married	1	0	2	0	0	0	0	0	1	0	0	1	0	2	2	0	1	c	a	c	1	0
1	3781	Established married	1	0	2	0	0	0	0	0	1	0	0	1	0	2	0	0	1	a	b	a	1	2
1	3781	Established married	1	0	2	0	1	0	0	0	1	0	1	3	0	2	2	0	1	a	b	a	1	2
1	3781	Established married	1	0	2	0	1	0	0	0	1	0	0	3	0	2	2	0	1	c	b	a	1	2
1	3782	Established married	1	0	2	0	1	0	0	0	1	0	1	1	0	2	2	0	1	a	b	c	1	2
1	3782	Established married	1	0	2	0	1	0	0	0	1	0	1	1	0	2	2	0	1	c	b	a	1	2
1	3782	Established married	1	0	2	0	1	0	0	0	1	0	0	1	0	2	2	0	1	c	b	a	1	2
1	3782	Established married	1	0	2	0	1	0	0	0	1	0	1	1	0	2	2	0	1	a	b	a	1	2
1	3796	Established married	1	0	2	0	1	1	0	0	1	1	1	1	0	2	0	0	1	c	b	c	0	0
1	3796	Established married	1	0	2	0	1	0	0	0	1	1	1	1	0	3	0	0	1	c	b	c	0	0
1	3796	Established married	1	0	2	0	1	0	0	0	1	1	1	1	0	3	0	0	1	c	b	c	0	0
1	3796	Established married	1	0	2	0	1	0	0	0	1	1	0	1	1	3	0	0	1	c	b	c	0	0
1	3796	Established married	1	0	2	0	1	0	0	0	1	1	1	1	0	2	0	0	1	c	b	c	0	0
1	3815	Established married	1	0	2	0	0	0	0	0	0	1	1	1	1	2	2	0	0	c	b	c	0	0
1	3815	Established married	1	0	1	1	0	1	1	0	0	1	1	1	0	2	0	0	0	c	b	c	0	0
1	3815	Established married	1	1	2	0	0	0	0	1	0	1	0	1	1	2	2	0	0	c	b	c	0	0
1	3815	Established married	1	0	2	0	0	0	0	0	0	0	0	1	1	2	0	0	0	c	b	c	0	0
1	3815	Established married	1	0	2	0	0	0	0	0	0	1	1	1	0	2	0	0	0	c	b	c	1	0
1	3815	Established married	1	0	2	0	0	0	0	1	0	1	0	1	1	2	0	0	0	c	d	c	0	0
1	3834	Established married	1	0	2	0	1	0	0	0	0	1	1	1	0	2	0	0	0	c	b	b	0	0
1	3834	Established married	1	0	1	0	0	0	0	0	0	1	0	1	1	2	2	0	0	c	b	a	1	2
1	3834	Established married	1	0	2	0	0	0	0	0	1	1	0	1	1	2	0	0	1	c	b	c	1	0
1	3834	Established married	1	0	2	0	0	0	0	0	0	0	1	1	1	2	2	0	0	c	b	a	0	0
1	3834	Established married	1	0	1	0	0	0	0	0	0	1	1	1	1	2	0	0	0	c	b	c	0	0
1	3853	Established married	1	0	2	0	0	0	0	0	0	1	1	1	0	2	0	0	0	c	b	c	0	0
1	3853	Established married	1	0	2	0	1	0	0	0	0	1	1	1	0	2	0	0	0	a	b	b	0	0
1	3853	Established married	1	0	2	0	0	0	0	0	0	1	1	1	0	2	0	0	0	c	b	c	1	0
1	3853	Established married	1	0	2	0	0	0	0	0	1	1	0	1	0	2	0	0	1	a	b	a	0	2
1	3853	Established married	1	0	2	0	0	0	0	0	0	1	1	1	0	2	0	0	0	a	b	b	0	0
1	3853	Established married	1	0	2	0	0	0	0	0	0	1	1	1	1	2	0	0	0	a	b	a	0	0
1	3857	Established married	1	0	2	0	0	0	0	0	0	0	0	1	0	2	0	0	0	c	b	c	0	0
1	3857	Established married	1	0	2	0	0	0	0	0	1	0	0	1	1	2	0	0	1	a	b	b	1	0
1	3857	Established married	1	1	2	0	0	0	0	0	0	0	0	1	0	2	0	0	0	a	b	c	1	0
1	3857	Established married	1	0	2	0	0	0	0	0	0	0	0	1	0	2	0	0	0	c	b	c	0	0
1	3857	Established married	1	0	2	0	0	0	0	0	0	0	0	1	0	2	1	0	0	b	b	a	0	2
1	3858	Established married	1	0	2	0	0	0	0	0	1	0	0	1	0	3	0	0	1	c	b	c	0	0
1	3858	Established married	1	0	2	0	0	0	0	1	1	1	0	1	0	2	0	0	1	c	b	c	1	0
1	3858	Established married	1	0	2	0	0	0	0	0	1	0	0	1	0	2	0	0	1	c	b	b	0	0
1	3859	Established married	1	1	3	0	1	0	0	0	1	0	0	1	0	2	1	0	1	c	b	c	0	0
1	3859	Established married	1	0	3	0	0	0	0	0	1	0	0	1	0	2	0	0	1	c	b	a	1	0
1	3859	Established married	1	0	2	0	0	0	0	0	0	0	0	1	0	2	1	0	0	c	b	c	0	2
1	3859	Established married	1	0	2	0	0	0	0	0	0	0	0	1	0	2	0	0	0	c	b	c	1	0
1	3859	Established married	1	0	3	0	0	0	0	0	0	0	0	1	0	2	1	0	0	c	b	c	0	0
1	3859	Established married	1	0	3	0	0	0	0	0	0	0	0	1	0	2	0	0	0	c	b	a	0	0
1	3860	Established married	1	0	2	0	0	0	0	0	1	0	0	1	0	3	0	0	1	c	b	a	0	0
1	3860	Established married	1	0	2	0	0	0	0	0	0	1	1	1	0	3	0	0	0	c	b	a	0	0
1	3863	Established married	1	0	3	0	0	0	0	0	1	0	1	1	1	2	0	0	1	c	b	c	0	0
1	3863	Established married	1	0	1	0	0	0	0	0	1	1	1	1	1	2	0	0	1	c	b	c	0	0
1	3863	Established married	1	0	1	0	0	0	0	0	0	1	1	1	0	2	0	0	0	c	b	c	1	0
1	3863	Established married	1	1	1	0	0	0	0	0	0	1	1	1	1	2	0	1	0	c	b	c	1	2
1	3871	Established married	1	0	1	0	0	0	0	0	0	1	1	1	1	2	0	0	0	c	b	c	0	0
1	3872	Established married	1	1	1	0	0	0	0	0	0	1	0	1	1	2	0	0	0	c	b	c	1	0
1	3872	Established married	1	1	1	0	0	0	0	0	1	1	1	1	1	2	0	0	1	c	b	b	1	0
1	3916	Established married	1	0	3	0	0	0	0	0	0	0	0	1	1	2	0	1	0	c	b	c	0	0
1	3916	Established married	1	0	3	0	0	0	0	0	1	0	1	1	1	2	0	0	1	c	b	c	1	0
1	3916	Established married	1	1	1	0	0	0	0	0	0	1	1	1	1	2	0	0	0	c	b	b	1	0
1	3916	Established married	1	0	3	0	0	0	0	0	0	0	0	1	0	2	0	0	0	c	b	c	1	0
1	3917	Established married	1	0	1	0	1	0	0	0	1	0	0	1	0	2	2	0	1	c	b	a	1	2
1	3917	Established married	1	0	3	0	1	0	0	0	1	0	0	1	0	2	0	0	1	c	b	b	1	2
1	3917	Established married	1	0	3	0	1	0	0	0	1	0	0	1	0	2	2	0	1	c	b	a	1	2
1	3917	Established married	1	0	3	0	1	0	0	0	0	1	0	3	0	3	0	0	0	c	b	a	1	2
1	3917	Established married	1	0	3	0	1	0	0	0	0	0	0	1	1	2	0	0	0	c	b	b	0	2
1	3917	Established married	1	0	3	0	0	0	0	0	1	0	0	1	0	2	1	0	1	c	b	a	0	2
1	3918	Established married	1	0	1	0	1	0	0	0	1	1	1	1	0	2	0	0	1	a	b	b	0	2
1	3918	Established married	1	0	1	0	0	0	0	0	1	1	1	1	0	2	0	0	1	a	b	b	0	2
1	3918	Established married	1	0	1	0	1	0	0	0	1	1	1	3	0	2	2	0	1	a	b	b	1	2
1	3918	Established married	1	0	1	0	1	0	0	0	0	0	0	3	0	3	0	0	0	a	b	b	0	2
1	3918	Established married	1	0	1	0	1	0	0	0	1	1	0	3	0	2	0	0	1	a	b	b	0	2
1	3918	Established married	1	0	3	0	0	0	0	0	1	0	0	3	1	2	0	0	1	c	a	c	1	0
1	3944	Established married	1	0	2	0	1	0	0	0	1	1	1	1	0	2	2	0	1	c	b	c	0	2
1	3944	Established married	1	0	3	0	1	0	0	0	0	0	0	1	0	2	2	0	0	c	b	c	1	0
1	3944	Established married	1	0	3	0	0	0	0	0	0	0	1	1	0	2	2	0	0	c	b	b	1	0
1	3944	Established married	1	0	3	0	1	0	0	0	0	0	0	1	0	2	0	0	0	c	b	c	1	2
1	3944	Established married	1	0	2	0	1	0	0	0	0	0	0	1	0	2	1	0	0	c	b	c	0	2
1	3944	Established married	1	0	3	0	1	0	0	0	1	0	1	1	0	2	0	0	1	c	b	b	0	2
1	3965	Established married	1	0	2	0	1	0	0	0	0	0	0	3	0	2	1	0	0	a	b	a	1	2
1	3965	Established married	1	0	2	0	0	0	0	0	0	1	0	3	1	2	1	0	0	c	b	c	0	2
1	3965	Established married	1	1	2	0	1	0	0	0	0	1	0	3	1	2	0	1	0	c	b	b	0	0
1	3965	Established married	1	0	2	0	1	0	0	0	0	0	0	1	0	2	0	0	0	c	b	b	0	2
1	3966	Established married	1	0	2	0	1	0	0	0	0	1	1	1	0	2	0	0	1	b	b	a	0	0
1	3966	Established married	1	0	2	0	1	0	0	0	0	1	0	1	0	2	0	0	0	c	a	b	0	2
1	3966	Established married	1	0	2	0	1	0	0	0	1	0	0	3	1	2	0	0	1	c	b	a	1	0
1	3966	Established married	1	0	2	0	1	0	0	0	1	0	0	3	1	2	0	0	1	c	b	b	1	0
1	3966	Established married	1	0	2	0	1	0	0	0	1	1	0	3	0	2	0	0	1	c	b	c	0	0
1	3966	Established married	1	0	2	0	1	0	0	0	1	1	0	3	1	3	0	0	1	c	a	b	0	0
1	3974	Established married	1	0	2	0	1	0	0	0	1	1	0	3	0	2	2	0	0	c	b	a	1	2
1	3974	Established married	1	0	2	0	0	0	0	0	0	1	1	3	0	2	2	0	1	a	b	b	0	0
1	3974	Established married	1	0	2	0	1	0	0	0	0	1	1	3	0	2	2	0	1	c	b	b	0	0
1	3974	Established married	1	0	2	0	1	0	0	0	1	0	0	1	1	2	2	0	1	c	b	c	0	2
1	3974	Established married	1	0	2	0	1	0	0	0	1	1	0	1	0	2	0	0	1	c	b	b	0	0
1	3974	Established married	1	0	2	0	1	0	0	0	1	1	0	1	1	2	2	0	1	c	b	c	0	2
1	3975	Established married	1	0	2	0	1	0	0	0	1	0	0	1	0	2	0	0	1	c	b	c	1	0
1	3975	Established married	1	0	2	0	1	0	0	0	0	1	0	1	1	2	0	0	0	a	b	c	1	0
1	3975	Established married	1	0	2	0	0	0	0	0	0	0	0	1	0	2	0	0	0	a	b	c	0	0
1	3975	Established married	1	0	2	0	0	0	0	0	0	1	1	1	0	2	0	0	0	a	b	c	0	0
1	3975	Established married	1	1	2	0	0	0	0	0	0	1	0	1	0	2	0	1	0	a	b	a	1	0
1	3994	Established married	1	0	3	0	0	0	0	1	0	0	1	3	0	2	2	0	0	c	b	b	1	2
1	3994	Established married	1	0	3	0	1	0	0	1	1	0	0	3	0	2	2	0	1	c	b	c	0	2
1	3994	Established married	1	0	2	0	0	0	0	1	1	0	1	3	0	2	2	0	1	c	b	c	0	2
1	3994	Established married	1	0	3	0	1	0	0	1	0	0	0	3	0	2	2	0	0	c	b	c	1	2
1	3994	Established married	1	0	3	0	0	0	0	1	0	0	1	3	0	2	2	0	0	c	b	c	1	2
1	4018	Established married	1	0	1	0	1	0	0	1	1	0	0	3	0	2	2	0	1	a	b	a	0	2
1	4018	Established married	1	0	1	0	1	0	0	1	1	0	0	3	0	2	2	0	1	c	b	a	0	2
1	4018	Established married	1	0	1	0	0	0	0	1	1	0	0	3	0	2	2	0	1	a	b	a	0	2
1	4018	Established married	1	0	1	0	0	0	0	1	1	0	0	3	0	2	2	0	1	c	b	b	1	2
1	4018	Established married	1	0	1	0	1	0	0	1	1	0	0	3	0	2	2	0	1	c	b	a	0	2
1	4018	Established married	1	0	1	0	0	0	0	1	1	1	0	3	0	2	2	0	1	c	b	a	0	2
1	4019	Established married	1	0	1	0	0	0	0	1	1	0	0	3	0	2	0	0	1	a	b	a	1	2
1	4019	Established married	1	0	1	0	1	0	0	1	1	0	0	3	0	2	2	0	1	c	b	a	1	2
1	4019	Established married	1	0	1	0	1	0	0	0	0	0	0	3	0	2	2	0	0	a	b	a	1	2
1	4019	Established married	1	0	1	0	1	0	0	1	1	0	0	3	0	2	2	0	1	a	b	a	0	2
1	4019	Established married	1	0	1	0	1	0	0	1	0	0	0	3	0	2	2	0	0	c	b	c	1	2
1	4019	Established married	1	0	1	0	1	0	0	1	0	0	0	3	0	2	2	0	0	c	b	c	1	2
1	4036	Established married	1	0	1	1	1	0	0	1	1	0	0	3	0	2	2	0	1	b	b	b	1	2
1	4036	Established married	1	0	1	1	1	0	0	1	1	0	0	3	0	2	1	0	1	c	b	c	1	2
1	4036	Established married	1	0	1	1	0	0	0	1	1	1	1	3	0	2	2	0	1	c	b	c	1	2
1	4036	Established married	1	0	1	1	1	0	0	1	1	0	0	1	0	2	2	0	1	c	b	c	1	0
1	4036	Established married	1	.	1	1	1	0	0	1	1	0	0	1	0	2	2	0	1	c	b	b	0	2
1	4037	Established married	1	0	1	0	1	0	0	0	1	0	0	3	0	2	2	0	1	a	b	c	1	2
1	4037	Established married	1	0	1	0	0	0	0	0	1	0	0	3	0	2	2	0	1	c	b	a	0	2
1	4037	Established married	1	0	1	0	0	0	0	0	1	0	0	3	0	2	2	0	1	a	b	c	0	2
1	4037	Established married	1	0	1	0	1	0	0	0	1	1	1	1	0	2	2	0	1	c	b	c	0	2
1	4037	Established married	1	0	1	0	0	0	0	0	1	0	0	3	0	2	2	0	1	a	b	b	1	2
1	4048	Established married	1	0	3	1	0	0	0	0	1	0	1	3	0	2	2	0	1	c	b	b	0	2
1	4048	Established married	1	0	1	1	0	0	0	0	1	0	1	3	0	2	2	0	1	c	b	b	0	2
1	4048	Established married	1	0	3	1	1	0	0	0	1	0	1	3	0	2	2	0	1	c	b	c	0	2
1	4048	Established married	1	0	3	1	1	0	0	0	1	0	1	3	0	2	2	0	1	c	b	b	0	2
1	4069	Established married	1	0	2	1	1	0	0	0	0	0	0	1	1	2	1	0	0	a	b	b	1	0
1	4069	Established married	1	0	2	1	1	0	0	0	0	0	0	1	0	2	1	0	0	a	b	b	1	0
1	4069	Established married	1	0	1	1	1	0	0	0	0	1	0	1	0	2	0	0	0	a	b	a	1	2
1	4069	Established married	1	0	1	1	1	0	0	0	0	1	1	1	0	2	1	0	0	a	b	a	1	0
1	4069	Established married	1	0	2	1	1	0	0	0	0	1	0	1	1	2	2	0	0	a	b	b	1	2
1	4070	Established married	1	1	3	1	1	0	0	1	0	0	1	1	0	2	1	0	0	a	b	a	0	0
1	4070	Established married	1	0	1	1	1	0	0	1	0	0	1	1	0	2	1	0	0	a	b	a	1	0
1	4070	Established married	1	0	1	1	1	0	0	1	0	0	0	1	0	2	2	0	0	a	b	a	1	0
1	4070	Established married	1	0	1	1	1	0	0	1	1	0	0	1	1	2	2	0	1	a	b	a	1	0
1	4073	Established married	1	0	1	1	1	1	1	0	1	1	1	1	0	1	0	0	1	a	b	a	1	0
1	4073	Established married	1	0	1	1	1	1	1	0	1	1	0	1	0	1	0	0	1	a	b	a	1	0
1	4073	Established married	1	0	1	1	1	1	1	0	0	1	1	1	0	1	0	0	0	c	b	c	1	0
1	4073	Established married	1	0	1	1	1	1	1	0	0	1	1	1	0	1	0	0	0	a	b	a	1	0
1	4074	Established married	1	0	1	1	1	1	1	1	1	1	1	1	0	1	0	0	1	c	b	a	0	0
1	4074	Established married	1	0	1	1	1	1	1	1	1	1	1	1	0	1	0	0	1	c	b	b	1	0
1	4074	Established married	1	0	1	1	1	1	1	1	1	1	1	1	1	1	0	0	1	c	b	c	0	0
1	4074	Established married	1	0	1	1	1	1	1	1	1	1	1	1	0	1	0	0	1	c	b	c	0	0
1	4074	Established married	1	0	1	1	1	1	1	1	0	1	1	1	0	1	0	0	0	c	b	b	1	0
1	4096	Established married	1	1	2	0	1	1	1	0	1	0	0	1	0	2	0	0	1	a	b	a	1	2
1	4096	Established married	1	0	2	0	1	1	0	0	1	1	1	1	0	2	0	0	1	c	b	a	1	2
1	4096	Established married	1	0	1	0	1	1	1	0	1	0	0	1	0	1	0	0	1	a	b	a	0	2
1	4096	Established married	1	0	1	0	1	1	1	0	1	1	1	1	1	2	0	0	1	a	b	c	1	2
1	4126	Established married	1	0	2	0	0	0	0	0	1	0	0	3	0	2	0	0	0	c	b	c	0	2
1	4126	Established married	1	0	2	0	0	0	0	0	1	0	0	3	0	1	0	0	1	a	b	a	1	2
1	4126	Established married	1	1	3	0	0	0	0	0	1	0	0	3	0	2	0	0	1	c	b	b	1	2
1	4126	Established married	1	0	2	0	0	0	0	0	0	0	0	3	0	3	0	0	1	c	b	c	1	2
1	4126	Established married	1	0	1	0	1	1	1	0	1	1	1	1	1	1	0	0	1	a	b	c	0	2
1	4146	Established married	1	0	2	0	1	0	0	0	1	0	1	1	0	2	0	0	1	a	b	a	1	2
1	4146	Established married	1	1	2	0	1	0	0	0	1	0	0	1	0	2	2	0	1	a	a	b	1	2
1	4146	Established married	1	0	3	0	0	0	0	0	1	0	0	1	0	2	2	0	1	a	b	a	1	2
1	4146	Established married	1	0	3	0	0	0	0	0	0	0	0	1	0	2	2	0	0	a	b	b	0	2
1	4146	Established married	1	1	1	0	1	1	1	0	0	0	0	1	1	1	0	0	0	a	b	c	0	0
1	4160	Established married	1	0	1	0	1	0	0	0	1	1	1	1	0	2	0	0	1	a	b	c	0	2
1	4160	Established married	1	0	1	0	1	0	0	0	1	1	1	1	0	2	0	0	1	a	b	c	1	2
1	4160	Established married	1	0	1	0	1	1	1	0	1	1	1	1	1	1	2	0	1	a	b	c	1	2
1	4160	Established married	1	1	1	0	1	1	1	0	0	1	1	1	1	2	0	1	0	a	b	c	0	0
1	4162	Established married	1	0	1	0	1	1	1	1	0	1	1	1	0	1	0	0	0	a	b	b	1	2
1	4162	Established married	1	0	1	0	1	1	1	1	0	1	1	1	0	2	0	0	0	a	b	c	1	2
1	4162	Established married	1	0	1	0	1	1	1	1	1	1	1	1	0	1	0	0	1	a	b	b	0	2
1	4162	Established married	1	0	1	0	1	1	1	1	0	1	1	1	0	1	0	0	0	a	b	c	1	2
1	4162	Established married	1	0	1	0	1	1	1	1	0	1	1	1	0	1	0	0	0	a	b	c	1	2
1	4168	Established married	1	0	2	0	1	0	0	0	1	0	0	1	0	3	0	0	1	c	b	b	1	2
1	4168	Established married	1	0	2	0	0	0	0	0	0	0	0	1	0	3	0	0	0	c	b	c	1	2
1	4168	Established married	1	0	2	0	1	0	0	0	0	0	0	3	1	2	2	0	0	c	b	c	0	2
1	4168	Established married	1	0	2	0	0	0	0	0	1	0	0	1	0	3	2	0	0	c	b	a	1	0
1	4168	Established married	1	0	2	0	0	0	0	0	0	0	0	1	0	2	2	0	0	c	b	a	1	2
1	4183	Established married	1	0	2	0	0	0	0	0	1	0	0	1	0	2	1	0	1	a	b	a	1	2
1	4183	Established married	1	0	1	0	1	0	0	0	1	0	0	1	0	3	2	0	1	a	b	a	1	2
1	4183	Established married	1	0	2	0	1	0	0	0	0	0	0	1	0	3	2	0	0	a	b	b	0	2
1	4183	Established married	1	0	2	0	1	0	0	0	1	0	0	1	0	3	0	0	1	a	b	a	1	2
1	4205	Established married	1	0	1	0	0	0	0	0	1	0	0	3	0	2	1	0	1	a	b	c	0	0
1	4205	Established married	1	0	2	0	1	0	0	0	1	0	0	3	0	3	1	0	1	a	b	c	0	0
1	4205	Established married	1	0	2	0	0	0	0	0	1	0	0	3	0	2	0	0	1	a	b	c	1	0
1	4205	Established married	1	0	1	0	1	0	0	0	1	0	0	3	0	3	0	0	1	a	b	c	0	0
1	4206	Established married	1	0	2	0	0	0	0	0	0	0	0	1	0	2	0	0	0	a	b	c	1	2
1	4206	Established married	1	0	2	0	0	0	0	0	0	0	0	1	0	2	1	0	0	a	b	a	0	2
1	4206	Established married	1	0	2	0	0	0	0	0	0	0	0	1	0	2	0	0	0	a	b	c	0	2
1	4206	Established married	1	0	2	0	0	0	0	0	1	0	0	1	0	2	1	0	1	a	b	a	1	2
1	4231	Established married	1	0	1	0	1	0	0	0	0	1	1	3	0	1	2	0	0	a	b	a	1	0
1	4231	Established married	1	0	2	0	1	0	0	0	1	1	0	3	0	1	2	0	0	a	b	a	1	0
1	4231	Established married	1	0	2	0	0	0	0	0	0	0	0	1	0	2	2	0	0	a	b	a	0	0
1	4231	Established married	1	0	3	0	1	0	0	0	0	0	0	3	0	2	2	0	0	c	b	c	0	0
1	4231	Established married	1	0	1	0	0	0	0	0	0	0	0	3	0	2	2	0	0	a	b	c	1	0
1	4239	Established married	1	0	1	0	1	0	0	0	0	1	1	1	0	2	2	0	0	a	b	b	1	0
1	4239	Established married	1	0	1	0	1	0	0	0	1	1	1	3	0	2	2	0	1	c	b	a	0	0
1	4239	Established married	1	0	2	0	1	0	0	0	0	1	1	1	0	2	2	0	0	a	b	a	0	0
1	4254	Established married	1	0	2	1	0	0	0	1	1	0	0	1	0	2	0	0	1	c	b	c	1	2
1	4254	Established married	1	0	1	1	1	0	0	1	1	1	1	1	0	2	1	0	1	c	b	a	1	2
1	4254	Established married	1	0	2	1	0	0	0	1	1	0	0	1	0	2	1	0	1	c	b	c	0	0
1	4254	Established married	1	0	2	1	0	0	0	1	1	1	0	1	0	2	1	0	1	a	b	b	1	2
1	4264	Established married	1	0	2	0	1	0	0	0	0	0	0	1	0	2	2	0	0	c	b	c	0	0
1	4264	Established married	1	0	2	0	1	0	0	0	0	0	0	1	0	2	2	0	0	a	b	a	0	2
1	4264	Established married	1	0	2	0	1	0	0	0	0	0	0	3	0	2	2	0	0	c	b	b	0	2
1	4266	Established married	1	0	1	0	1	0	0	0	0	1	1	1	0	2	1	0	1	a	b	b	1	2
1	4266	Established married	1	0	2	0	1	0	0	0	0	1	0	1	0	2	1	0	0	a	b	b	1	2
1	4266	Established married	1	0	2	0	1	0	0	0	0	0	1	1	0	2	0	0	1	a	b	c	0	0
1	4279	Established married	1	.	1	1	1	0	0	1	1	0	0	1	1	2	0	0	1	a	b	c	1	0
1	4279	Established married	1	.	1	1	1	0	0	1	1	1	1	1	0	2	0	0	1	a	b	a	1	0
1	4292	Established married	1	0	3	0	1	0	0	0	0	0	1	1	1	2	1	0	1	c	b	c	1	2
1	4292	Established married	1	0	3	0	1	0	0	0	1	0	1	1	0	2	0	0	1	a	b	c	0	2
1	4293	Established married	1	0	3	0	0	0	0	0	1	0	0	1	0	2	0	0	1	c	b	c	0	0
1	4293	Established married	1	0	1	0	1	0	0	0	1	0	0	1	0	2	2	0	1	a	b	a	0	1
1	4293	Established married	1	0	1	0	1	0	0	0	1	0	0	1	0	2	1	0	1	c	b	c	1	1
1	4295	Established married	1	0	3	1	0	0	0	1	1	0	0	1	0	2	1	0	1	c	b	b	1	2
1	4295	Established married	1	0	2	1	1	0	0	1	1	0	0	1	0	2	2	0	1	c	b	a	1	2
1	4347	Established married	1	0	1	0	0	0	0	0	1	1	0	3	0	2	2	0	1	a	a	c	1	2
1	4347	Established married	1	0	1	0	0	0	0	0	0	0	0	3	0	2	2	0	0	a	a	c	1	2
1	4347	Established married	1	0	1	0	1	0	0	0	1	0	0	3	0	2	2	0	1	a	a	b	0	2
1	4372	Established married	1	0	2	0	0	0	0	1	0	0	0	1	0	2	0	0	0	a	b	a	1	0
1	4372	Established married	1	0	1	0	1	0	0	1	0	0	1	1	0	2	2	0	0	a	a	c	1	0
1	4372	Established married	1	0	1	0	1	0	0	1	0	1	1	1	0	2	1	0	0	a	b	a	0	0
1	4372	Established married	1	0	2	0	0	0	0	1	0	0	0	1	0	2	2	0	0	a	b	a	1	0
1	4372	Established married	1	1	1	0	0	0	0	1	0	1	0	1	0	2	0	0	0	a	b	a	1	0
1	4388	Established married	1	1	1	0	1	0	0	0	1	0	1	1	0	2	0	0	1	a	b	a	1	0
1	4388	Established married	1	0	1	0	0	0	0	0	0	1	1	1	0	2	2	0	0	a	b	a	1	0
1	4388	Established married	1	0	1	0	0	0	0	0	0	1	1	1	0	2	1	0	0	a	a	a	1	0
1	4388	Established married	1	1	1	0	1	0	0	0	0	0	0	1	0	2	0	0	0	a	a	a	1	2
1	4388	Established married	1	0	1	0	1	0	0	0	0	0	0	1	0	2	0	0	0	c	a	a	1	0
1	4388	Established married	1	0	1	0	0	0	0	0	0	1	0	1	0	2	0	0	0	a	a	a	1	0
1	4388	Established married	1	1	1	0	0	0	0	0	0	1	0	1	0	2	0	0	0	c	a	a	1	0
1	4389	Established married	1	0	1	0	1	0	0	0	1	1	0	1	0	2	0	0	1	a	b	a	0	0
1	4389	Established married	1	1	1	0	0	0	0	0	1	0	1	1	0	2	0	0	1	a	b	a	0	0
1	4389	Established married	1	0	1	0	0	0	0	0	1	0	0	1	0	2	0	0	1	a	b	a	0	0
1	4389	Established married	1	1	1	0	0	0	0	0	1	0	0	1	0	1	0	0	1	a	b	a	1	0
1	4389	Established married	1	0	1	0	1	0	0	0	1	1	1	1	1	2	0	0	1	b	b	b	0	0
1	4391	Established married	1	0	3	0	0	0	0	0	0	0	0	1	0	2	2	0	0	a	b	a	0	0
1	4391	Established married	1	0	1	0	1	0	0	0	1	1	1	1	1	2	0	0	1	c	b	c	0	0
1	4391	Established married	1	1	2	1	0	1	1	0	1	1	0	1	0	3	0	0	1	a	b	a	0	0
1	4391	Established married	1	1	3	0	0	0	0	1	1	0	0	1	0	2	0	0	1	a	b	a	0	0
1	4391	Established married	1	1	2	0	0	0	0	0	1	1	0	1	0	2	2	0	1	a	b	a	0	2
1	4404	Established married	1	0	2	0	1	0	0	0	1	1	1	1	0	2	2	0	1	a	b	c	0	2
1	4404	Established married	1	0	2	0	1	0	0	0	0	1	1	1	1	3	2	0	1	c	b	c	1	0
1	4405	Established married	1	0	1	0	1	0	0	0	0	0	0	3	0	3	2	0	1	a	b	a	0	2
1	4405	Established married	1	0	3	0	1	0	0	0	0	0	0	1	0	3	1	0	1	a	b	b	0	2
1	4405	Established married	1	0	2	0	1	0	0	1	0	0	0	1	0	3	2	0	0	a	b	b	0	2
1	4406	Established married	1	0	3	0	1	0	0	0	0	0	0	1	0	3	2	0	1	a	b	a	0	2
1	4406	Established married	1	0	3	0	1	0	0	0	1	0	1	1	0	2	0	0	1	b	b	a	0	2
1	4406	Established married	1	0	2	0	0	0	0	0	1	0	0	1	0	2	2	0	1	a	b	a	0	2
1	4406	Established married	1	0	3	0	0	0	0	0	1	0	0	1	0	2	2	0	1	a	b	b	1	2
1	4406	Established married	1	0	1	0	1	0	0	0	1	1	1	1	0	2	1	0	1	a	b	c	1	2
1	4431	Established married	1	0	3	0	1	0	0	0	0	1	1	1	0	2	2	0	0	a	b	a	0	2
1	4431	Established married	1	0	3	0	1	0	0	0	0	0	1	1	0	2	2	0	0	a	b	c	0	0
1	4431	Established married	1	0	3	0	1	0	0	0	0	1	0	1	0	2	2	0	0	a	b	b	0	2
1	4431	Established married	1	0	3	0	1	0	0	0	0	1	0	1	0	2	2	0	0	a	b	b	1	2
1	4431	Established married	1	0	3	0	1	0	0	0	0	1	0	1	0	3	2	0	0	a	b	b	1	2
1	4453	Established married	1	0	1	0	0	0	0	0	0	1	0	1	0	2	2	0	0	c	b	b	1	0
1	4453	Established married	1	0	1	0	0	0	0	0	0	1	0	1	0	2	1	0	0	c	b	c	0	0
1	4453	Established married	1	0	1	0	0	0	0	1	0	1	0	1	0	2	1	0	0	a	b	c	0	0
1	4453	Established married	1	0	1	0	0	0	0	1	0	1	0	1	1	2	0	0	0	c	b	c	0	0
1	4453	Established married	1	0	1	0	1	0	0	0	1	1	0	1	0	2	0	0	1	c	b	c	0	0
1	4453	Established married	1	0	1	0	0	0	0	1	1	1	1	1	1	2	0	0	1	a	b	c	0	0
1	4457	Established married	1	0	2	0	0	0	0	1	1	0	0	1	1	2	0	1	0	a	b	c	1	0
1	4457	Established married	1	0	2	0	0	0	0	0	0	1	0	1	0	2	0	0	0	a	b	c	1	0
1	4457	Established married	1	0	2	0	0	0	0	0	1	0	0	1	0	2	0	0	1	a	b	b	0	0
1	4457	Established married	1	0	2	0	0	0	0	0	1	0	0	1	0	2	0	0	1	a	b	b	0	0
1	4457	Established married	1	0	2	0	0	0	0	0	0	0	0	1	1	2	1	0	0	a	b	c	1	0
1	4458	Established married	1	0	2	0	0	0	0	0	1	1	0	1	0	2	0	0	1	d	b	c	1	0
1	4458	Established married	1	0	1	1	1	1	1	1	1	1	1	1	1	2	0	0	1	a	b	c	1	2
1	4458	Established married	1	0	1	0	0	0	0	1	1	1	1	1	0	2	1	0	1	a	b	c	1	2
1	4458	Established married	1	0	1	1	1	1	1	0	1	1	1	1	0	2	2	0	1	a	b	c	0	2
1	4458	Established married	1	0	1	0	0	0	0	1	1	1	0	1	0	2	1	0	1	a	b	b	1	2
1	4477	Established married	1	0	1	0	0	0	0	0	1	1	0	3	0	2	2	0	1	a	b	a	1	0
1	4477	Established married	1	0	2	0	0	0	0	0	1	1	0	1	0	2	2	0	1	a	b	a	0	2
1	4477	Established married	1	0	1	0	1	0	0	1	1	0	1	1	0	2	0	0	1	d	b	b	1	0
1	4477	Established married	1	0	2	0	0	0	0	0	1	1	1	1	0	2	0	0	1	a	b	a	0	0
1	4477	Established married	1	0	2	0	0	0	0	1	1	1	0	1	0	2	0	0	1	a	b	c	1	0
1	4477	Established married	1	0	2	0	0	0	0	1	1	0	0	1	0	2	0	0	1	a	b	b	1	0
1	4490	Established married	1	0	2	0	0	0	0	0	1	1	0	1	0	3	0	0	1	c	b	b	1	0
1	4490	Established married	1	0	2	0	0	0	0	0	1	0	0	1	0	2	0	0	1	c	b	c	0	0
1	4491	Established married	1	0	2	1	1	1	1	0	0	1	0	1	1	2	0	0	0	c	b	c	1	0
1	4491	Established married	1	0	2	0	0	0	0	1	0	1	0	1	0	2	1	0	0	c	b	c	0	0
1	4491	Established married	1	0	1	1	1	1	1	1	0	1	1	1	0	1	0	0	0	c	b	b	0	0
1	4491	Established married	1	0	2	0	0	0	0	0	0	1	0	1	0	2	1	0	0	c	b	c	0	2
1	4491	Established married	1	0	2	0	0	0	0	0	1	1	0	1	0	2	1	0	1	c	b	a	0	2
1	4511	Established married	1	0	2	0	0	0	0	1	0	0	0	1	0	3	2	0	0	a	b	b	0	0
1	4511	Established married	1	0	2	0	1	0	0	1	0	1	1	1	0	2	2	0	0	a	b	c	0	0
1	4511	Established married	1	0	2	0	0	0	0	0	0	0	0	1	0	2	2	0	0	a	b	a	0	0
1	4511	Established married	1	0	3	0	0	0	0	1	1	1	0	1	0	3	2	0	1	a	b	a	0	0
1	4511	Established married	1	0	2	0	0	0	0	1	0	1	0	1	0	3	2	0	0	a	b	c	1	0
1	4511	Established married	1	0	3	1	1	1	1	1	0	0	1	1	1	1	2	0	0	a	b	c	1	0
1	4527	Established married	1	0	2	0	0	0	0	0	1	0	0	1	0	2	1	0	1	a	b	a	0	2
1	4527	Established married	1	0	2	0	0	0	0	0	1	0	0	1	0	2	1	0	1	a	b	a	1	2
1	4527	Established married	1	0	2	0	1	0	0	0	1	0	1	3	1	2	1	0	1	a	b	a	0	2
1	4527	Established married	1	0	1	0	0	0	0	0	0	1	1	1	1	2	0	0	0	a	d	c	0	0
1	4527	Established married	1	0	2	0	1	0	0	0	0	0	0	1	0	2	1	0	0	a	b	b	0	2
1	4540	Established married	1	0	3	0	0	0	0	0	0	0	1	3	0	2	0	0	0	a	b	c	0	2
1	4540	Established married	1	0	3	0	1	0	0	0	0	0	0	3	0	2	1	0	0	a	b	a	0	2
1	4540	Established married	1	0	2	0	0	0	0	0	1	1	0	3	1	2	0	0	1	a	b	b	1	2
1	4540	Established married	1	0	2	0	1	0	0	0	1	1	0	3	1	2	1	0	1	a	b	a	0	2
1	4540	Established married	1	0	2	0	0	0	0	0	1	1	0	1	0	2	1	0	1	a	b	a	0	2
1	4540	Established married	1	0	2	0	1	0	0	0	1	0	1	1	0	2	1	0	1	a	b	b	0	2
1	4540	Established married	1	0	3	0	1	0	0	1	0	0	1	1	0	2	1	0	0	a	b	a	0	2
1	4545	Established married	1	0	2	0	0	0	0	0	1	0	0	3	1	2	0	0	1	a	d	c	0	0
1	4545	Established married	1	0	2	0	1	0	0	0	0	0	0	1	0	2	0	0	0	c	d	b	1	0
1	4545	Established married	1	0	2	0	0	0	0	0	1	0	0	1	0	2	1	0	1	c	b	b	0	2
1	4547	Established married	1	0	1	0	0	0	0	0	1	1	1	1	0	1	2	0	1	c	b	c	1	2
1	4547	Established married	1	0	2	0	0	0	0	0	1	0	0	1	0	3	0	0	1	a	b	a	1	2
1	4547	Established married	1	0	2	0	0	0	0	0	1	0	0	1	0	3	2	0	1	c	b	a	1	2
1	4547	Established married	1	0	2	0	0	0	0	0	1	0	0	1	0	3	1	0	0	c	b	b	1	0
1	4547	Established married	1	0	2	0	1	0	0	0	1	1	0	1	1	2	0	0	1	c	b	a	1	2
1	4547	Established married	1	0	1	0	1	0	0	0	0	1	1	1	0	2	0	0	0	c	b	c	0	0
1	4559	Established married	1	0	2	0	1	0	0	0	0	1	0	1	0	2	2	0	0	a	b	b	1	2
1	4559	Established married	1	0	3	0	1	0	0	0	1	0	0	1	0	2	1	0	1	c	b	b	1	0
1	4559	Established married	1	0	2	0	1	0	0	0	1	0	1	1	0	2	2	0	1	c	a	a	1	2
1	4559	Established married	1	0	3	0	0	0	0	0	1	0	0	1	0	2	0	0	1	c	b	c	1	0
1	4560	Established married	1	0	3	0	1	0	0	0	1	0	0	1	0	2	1	0	1	c	b	a	1	2
1	4578	Established married	1	0	3	0	1	0	0	0	1	0	0	3	0	2	2	0	1	c	b	c	1	2
1	4578	Established married	1	0	3	0	1	0	0	0	1	1	0	3	0	2	2	0	1	c	b	c	0	2
1	4578	Established married	1	0	3	0	1	0	0	0	1	0	0	1	0	2	2	0	1	a	b	a	0	2
1	4578	Established married	1	0	3	0	0	0	0	0	1	1	0	1	0	2	2	0	1	c	b	c	0	2
1	4578	Established married	1	0	3	0	1	0	0	0	0	0	0	1	1	2	0	0	0	a	a	c	0	0
1	4583	Established married	1	1	2	0	1	0	0	0	0	0	0	3	0	2	0	0	0	a	b	c	0	0
1	4583	Established married	1	1	3	0	1	0	0	0	1	1	0	3	0	2	2	0	0	c	b	c	1	2
1	4606	Established married	1	0	3	0	1	0	0	0	1	0	1	3	0	2	2	0	1	a	b	a	1	2
1	4606	Established married	1	0	1	0	1	0	0	0	0	0	1	3	0	2	2	0	0	a	b	c	0	2
1	4606	Established married	1	0	3	0	1	0	0	0	0	1	1	3	1	2	2	0	1	c	a	c	0	2
1	4608	Established married	1	1	3	0	1	0	0	0	1	0	0	1	0	2	0	0	1	a	b	b	1	2
1	4608	Established married	1	0	2	1	1	0	0	0	1	1	0	1	0	2	2	0	1	a	b	a	0	2
1	4608	Established married	1	1	2	0	1	0	0	0	1	0	0	1	0	2	2	0	1	a	b	a	1	2
1	4608	Established married	1	1	2	0	1	0	0	0	1	1	1	1	0	2	0	0	1	a	b	b	1	0
1	4608	Established married	1	0	2	0	1	0	0	0	0	1	0	3	0	3	2	0	0	a	b	c	0	0
1	4608	Established married	1	0	2	0	1	0	0	0	0	1	0	3	0	3	2	0	0	a	b	a	1	2
1	4633	Established married	1	0	3	0	0	0	0	0	1	0	0	1	0	2	0	0	1	a	b	a	1	0
1	4633	Established married	1	0	3	0	0	0	0	0	1	0	0	1	0	2	0	0	1	a	b	c	1	0
1	4633	Established married	1	1	3	0	0	0	0	0	1	0	0	1	1	2	0	0	1	a	b	c	1	0
1	4633	Established married	1	0	3	0	0	0	0	0	1	0	0	1	0	2	0	0	1	c	b	a	1	0
1	4633	Established married	1	0	3	0	0	0	0	0	1	0	0	3	0	2	0	0	1	c	b	c	1	0
1	4633	Established married	1	0	3	0	0	0	0	0	1	0	0	1	0	2	1	0	1	a	b	c	1	1
1	4665	Established married	1	0	1	0	0	0	0	1	1	0	1	3	0	2	2	0	1	a	b	a	1	2
1	4665	Established married	1	0	1	0	1	0	0	0	1	1	0	3	0	2	2	0	1	a	b	c	0	2
1	4665	Established married	1	0	1	0	1	0	0	0	1	1	0	3	1	2	1	0	0	a	b	b	1	2
1	4665	Established married	1	0	1	0	0	0	0	0	0	1	0	3	0	3	2	0	0	a	b	b	0	2
1	4665	Established married	1	0	2	0	1	0	0	1	1	0	0	3	0	2	2	0	1	a	b	b	0	2
1	4665	Established married	1	0	1	0	0	0	0	0	0	1	1	1	1	2	2	0	0	a	b	c	0	2
1	4673	Established married	1	0	1	0	0	0	0	1	1	1	1	1	1	1	1	0	1	a	b	c	0	0
1	4673	Established married	1	0	2	0	1	0	0	0	1	1	0	1	1	2	1	0	1	a	b	c	0	0
1	4673	Established married	1	0	2	0	1	0	0	1	1	1	1	1	0	2	1	0	1	a	b	a	0	2
1	4673	Established married	1	0	1	0	1	0	0	0	1	1	0	1	1	2	0	0	1	a	b	c	0	1
1	4739	Established married	1	0	2	0	1	0	0	1	1	0	1	1	0	3	1	0	1	a	a	a	0	2
1	4739	Established married	1	0	2	0	1	0	0	1	1	0	1	1	0	3	1	0	1	a	b	b	1	2
1	4739	Established married	1	0	2	0	1	0	0	1	1	1	1	1	0	3	2	0	1	a	b	b	1	2
1	4739	Established married	1	0	2	0	1	0	0	1	1	0	1	3	0	2	1	0	1	a	b	a	1	2
1	4739	Established married	1	0	1	0	1	0	0	1	0	0	1	1	0	2	2	0	0	a	b	a	1	2
1	4739	Established married	1	0	2	0	1	0	0	0	1	1	0	1	0	2	2	0	1	a	b	a	1	2
1	4740	Established married	1	0	2	0	1	0	0	1	1	1	1	1	0	2	0	0	1	a	b	a	1	2
1	4740	Established married	1	0	2	0	1	0	0	0	1	1	1	1	1	2	2	0	1	a	b	b	1	2
1	4740	Established married	1	0	2	0	1	0	0	0	1	1	1	1	1	2	0	0	1	a	b	b	1	2
1	4740	Established married	1	0	3	0	1	0	0	1	1	0	1	1	0	2	2	0	1	a	b	a	1	2
1	4740	Established married	1	0	2	0	1	0	0	1	1	1	1	1	0	2	2	0	1	a	b	a	1	2
1	4743	Established married	1	0	2	0	1	0	0	1	0	1	1	1	0	3	2	0	0	a	b	b	0	0
1	4743	Established married	1	0	1	0	1	0	0	1	0	1	1	1	0	2	1	0	0	a	b	a	0	2
1	4743	Established married	1	0	2	0	0	0	0	0	1	1	1	1	1	2	0	0	1	a	b	c	1	2
1	4743	Established married	1	0	1	0	1	0	0	0	0	1	1	1	1	2	0	0	0	a	b	b	0	0
1	4743	Established married	1	0	1	0	1	0	0	0	0	1	1	1	0	2	1	0	0	a	b	a	0	0
1	4743	Established married	1	0	2	0	1	0	0	1	0	1	1	3	0	2	1	0	0	a	b	b	0	2
1	4747	Established married	1	0	3	0	0	0	0	1	0	1	0	1	0	3	0	0	0	c	b	a	0	2
1	4747	Established married	1	0	1	0	0	0	0	1	1	1	0	1	0	3	0	0	1	c	b	b	0	0
1	4747	Established married	1	0	1	0	1	0	0	1	1	0	1	1	0	2	0	0	1	c	b	b	0	2
1	4747	Established married	1	0	2	0	1	0	0	0	1	1	1	1	0	2	1	0	1	c	b	c	1	2
1	4747	Established married	1	0	2	0	1	0	0	1	1	1	1	1	0	2	2	1	1	c	b	b	1	2
1	4748	Established married	1	0	2	0	0	0	0	1	1	1	0	1	1	2	0	0	1	a	b	a	0	2
1	4748	Established married	1	1	2	0	0	0	0	1	1	0	0	1	0	2	0	0	1	a	b	a	1	2
1	4748	Established married	1	0	2	0	0	0	0	1	1	0	0	1	0	2	0	0	1	a	b	a	0	2
1	4748	Established married	1	0	2	0	1	0	0	1	1	1	1	1	0	2	0	0	1	a	b	a	0	2
1	4748	Established married	1	0	2	0	1	0	0	1	1	1	1	1	0	2	0	0	1	c	b	a	0	2
1	4756	Established married	1	0	2	0	1	0	0	1	0	1	1	1	1	2	0	0	0	c	b	c	1	0
1	4756	Established married	1	0	2	0	1	0	0	0	0	1	1	1	0	2	2	0	0	a	b	a	1	2
1	4756	Established married	1	0	2	0	1	0	0	1	0	1	1	1	0	2	0	0	1	c	b	c	1	2
1	4756	Established married	1	0	2	0	1	0	0	0	0	1	1	1	0	2	2	0	0	c	b	b	1	2
1	4756	Established married	1	0	1	0	1	0	0	0	0	1	1	1	0	2	2	0	1	c	b	c	1	2
1	4756	Established married	1	0	2	0	1	0	0	0	0	1	1	1	0	2	2	0	0	c	b	b	1	2
1	4770	Established married	1	0	2	0	1	0	0	0	0	1	1	3	0	2	2	0	0	a	b	a	1	2
1	4770	Established married	1	0	1	0	1	0	0	0	1	1	1	3	1	1	0	0	1	a	b	c	1	0
1	4770	Established married	1	0	3	0	1	0	0	0	0	0	1	3	0	2	0	0	0	a	b	b	1	0
1	4806	Established married	1	0	1	1	1	1	1	1	1	1	1	1	0	2	0	0	1	a	b	c	0	0
1	4806	Established married	1	0	1	0	1	0	0	0	1	0	0	1	1	2	0	0	1	a	b	c	1	2
1	4844	Established married	1	0	2	0	0	0	0	0	1	1	1	1	0	2	1	0	1	a	b	c	0	2
1	4844	Established married	1	0	1	0	1	0	0	0	1	1	1	1	0	2	2	0	1	a	b	b	1	2
1	4844	Established married	1	0	1	1	1	1	1	1	1	1	0	1	1	2	0	0	1	a	b	a	0	0
1	4845	Established married	1	0	3	0	1	0	0	0	1	0	1	3	0	2	2	0	1	a	b	b	1	2
1	4845	Established married	1	0	3	0	1	0	0	0	1	0	0	1	0	3	1	0	1	a	b	a	0	2
1	4845	Established married	1	0	3	0	1	0	0	0	0	0	1	1	0	2	0	0	0	a	b	a	1	2
1	4845	Established married	1	0	3	0	1	0	0	0	1	0	1	1	0	2	0	0	1	b	b	a	0	2
1	4845	Established married	1	1	1	0	0	0	0	0	0	1	1	1	0	2	0	0	0	a	b	a	1	2
1	4864	Established married	1	1	2	0	0	0	0	0	1	1	1	3	0	2	0	0	1	a	b	b	1	0
1	4864	Established married	1	1	2	0	0	0	0	0	1	1	0	3	0	2	0	0	1	a	b	b	1	0
1	4864	Established married	1	1	2	0	0	0	0	0	1	1	0	3	0	2	0	0	1	a	b	a	1	2
1	4865	Established married	1	1	2	0	0	0	0	0	1	0	0	3	0	2	0	0	1	a	b	a	1	0
1	4865	Established married	1	1	2	0	1	0	0	0	1	1	1	3	0	2	0	0	1	a	b	a	1	0
1	4865	Established married	1	1	2	0	1	0	0	0	1	1	1	1	1	2	0	0	1	a	b	b	0	0
1	4865	Established married	1	1	2	0	1	0	0	0	1	1	0	1	0	2	0	0	1	a	b	b	1	0
1	4915	Established married	1	0	2	0	0	0	0	0	0	1	0	3	0	2	0	0	0	c	b	c	0	2
1	4915	Established married	1	0	2	0	0	0	0	0	0	0	0	3	0	2	2	0	0	c	b	b	1	2
1	4915	Established married	1	0	2	0	0	0	0	0	0	1	0	1	0	2	0	0	1	c	b	c	1	2
1	4915	Established married	1	0	1	0	0	0	0	1	0	1	0	1	1	2	0	0	0	c	b	b	1	2
1	4949	Established married	1	0	3	0	1	0	0	0	1	0	1	1	0	2	1	0	1	c	b	c	0	2
1	4949	Established married	1	0	3	0	1	0	0	0	1	0	1	3	0	2	1	0	1	c	b	c	0	2
1	4973	Established married	1	0	2	0	0	0	0	0	1	1	1	1	1	2	2	0	1	a	b	c	1	0
1	4973	Established married	1	0	2	0	0	0	0	0	1	0	0	1	1	2	1	0	1	a	b	c	1	0
1	4973	Established married	1	0	2	0	1	0	0	0	1	1	1	1	0	2	0	0	1	a	b	c	1	0
1	5002	Established married	1	0	2	0	0	0	0	0	1	1	0	1	1	2	0	0	1	a	b	c	1	0
1	5018	Established married	1	0	2	0	1	0	0	0	1	0	0	1	0	3	2	0	1	c	b	b	1	2
1	5018	Established married	1	0	2	0	1	0	0	0	1	0	0	1	0	2	2	0	1	c	b	b	1	2
1	5018	Established married	1	1	2	0	1	0	0	0	0	0	0	1	0	3	2	0	0	c	b	b	0	2
1	5021	Established married	1	0	2	0	0	0	0	0	1	0	0	1	0	2	2	0	1	c	b	a	1	2
1	5021	Established married	1	0	2	0	0	0	0	0	1	0	0	1	0	3	1	0	1	c	b	c	1	0
1	5021	Established married	1	0	2	0	1	0	0	0	1	0	0	1	0	2	2	0	1	a	b	a	1	2
1	5079	Established married	1	0	2	0	0	0	0	1	1	0	0	1	0	2	0	0	1	a	b	b	1	0
1	5079	Established married	1	0	2	0	0	0	0	0	1	0	0	1	0	2	0	0	1	a	b	a	1	0
1	5079	Established married	1	0	2	0	0	0	0	0	1	0	0	1	0	2	2	0	1	a	b	a	1	0
1	5079	Established married	1	0	2	0	0	0	0	0	1	0	0	1	0	2	0	0	1	a	b	b	1	0
1	5079	Established married	1	0	2	0	1	0	0	1	1	1	0	1	0	2	0	0	1	b	b	a	1	0
1	5079	Established married	1	0	2	0	0	0	0	0	1	1	0	1	0	2	2	0	1	a	b	b	1	0
1	5080	Established married	1	0	2	0	1	0	0	0	0	0	0	1	0	2	0	0	0	a	b	b	1	0
1	5080	Established married	1	.	2	0	1	0	0	0	1	0	0	1	0	2	0	0	1	a	b	c	1	0
1	5080	Established married	1	0	2	0	0	0	0	0	0	0	0	1	0	2	1	0	0	a	b	a	1	0
1	5080	Established married	1	0	2	0	0	0	0	0	1	0	0	1	0	2	1	0	1	a	b	a	1	0
1	5080	Established married	1	0	2	0	0	0	0	0	0	1	0	1	0	2	2	0	0	a	b	b	1	0
1	5091	Established married	1	0	2	0	0	0	0	0	1	1	0	1	0	2	2	0	1	a	b	b	0	2
1	5091	Established married	1	0	2	0	0	0	0	0	1	0	0	1	0	2	2	0	1	a	b	a	0	2
1	5091	Established married	1	1	2	0	0	0	0	0	1	0	0	1	1	2	1	0	1	c	b	c	0	0
1	5091	Established married	1	0	2	0	0	0	0	0	1	0	0	1	0	2	0	0	1	a	b	c	1	2
1	5091	Established married	1	0	2	0	0	0	0	0	1	1	0	1	1	2	2	1	1	b	b	c	0	2
1	5093	Established married	1	0	2	0	0	0	0	1	1	0	0	1	0	2	2	0	1	c	b	a	1	2
1	5093	Established married	1	0	2	1	1	1	1	0	1	1	0	1	1	2	0	0	1	b	b	c	0	2
1	5093	Established married	1	0	2	0	0	0	0	1	1	1	1	1	1	2	0	0	1	c	b	b	0	2
1	5093	Established married	1	0	2	0	0	0	0	0	1	1	0	1	0	2	2	0	1	c	a	a	1	1
1	5093	Established married	1	0	2	0	0	0	0	0	1	1	1	1	1	2	0	0	0	c	b	c	1	0
1	5094	Established married	1	0	2	0	0	0	0	0	1	0	0	1	0	2	2	0	1	c	b	c	0	2
1	5094	Established married	1	0	2	0	0	0	0	0	1	1	0	1	0	2	0	0	1	c	a	a	0	2
1	5094	Established married	1	0	2	0	0	0	0	0	1	0	0	1	0	2	2	0	1	c	a	a	0	2
1	5094	Established married	1	1	2	0	0	0	0	0	1	0	0	1	0	2	2	0	1	c	b	a	0	2
1	5094	Established married	1	1	2	0	0	0	0	0	1	0	0	1	1	2	2	0	1	c	b	b	0	2
1	5094	Established married	1	1	2	0	0	0	0	0	1	0	0	1	0	2	2	0	1	c	a	a	0	2
1	5094	Established married	1	0	2	0	0	0	0	0	1	0	0	1	0	2	2	0	1	c	b	a	0	2
1	5095	Established married	1	0	2	0	0	0	0	0	1	0	1	1	0	2	0	0	1	a	b	b	0	2
1	5095	Established married	1	0	2	0	0	0	0	0	1	0	0	1	0	2	0	0	1	a	b	c	0	2
1	5101	Established married	1	0	2	0	0	0	0	0	0	0	0	1	0	3	2	0	0	c	b	a	1	2
1	5101	Established married	1	0	2	0	0	0	0	0	1	1	0	3	0	2	2	0	1	c	b	a	1	2
1	5101	Established married	1	0	2	0	0	0	0	0	0	1	0	3	0	3	2	0	0	a	b	a	0	2
1	5101	Established married	1	1	2	0	0	0	0	0	1	1	1	1	0	2	2	0	1	b	b	a	0	2
1	5101	Established married	1	0	2	0	0	0	0	0	1	1	0	1	0	2	2	0	1	c	b	b	1	2
1	5101	Established married	1	1	2	0	0	0	0	0	1	1	0	1	0	2	2	1	1	c	b	b	0	2
1	5125	Established married	1	0	2	1	1	1	1	0	1	1	0	1	0	2	0	0	1	a	b	c	0	0
1	5131	Established married	1	0	2	0	0	0	0	0	1	1	0	1	0	2	1	0	1	a	b	a	0	2
1	5131	Established married	1	0	1	0	0	0	0	0	1	1	1	1	0	2	0	0	1	a	b	b	0	2
1	5131	Established married	1	0	2	0	0	0	0	0	1	0	0	3	0	2	0	0	1	a	b	b	0	2
1	5132	Established married	1	0	1	0	0	0	0	0	1	0	0	3	0	2	1	0	1	a	b	a	1	0
1	5132	Established married	1	0	2	0	0	0	0	0	0	0	0	1	0	2	1	0	0	a	b	b	0	2
1	5132	Established married	1	0	2	0	0	0	0	0	1	0	0	1	0	2	0	0	1	a	b	c	1	0
1	5133	Established married	1	0	2	0	0	0	0	0	1	1	0	1	0	2	0	0	1	a	b	b	1	0
1	5133	Established married	1	0	2	0	1	0	0	0	1	1	1	1	0	3	0	0	1	a	b	a	1	1
1	5142	Established married	1	0	1	1	1	1	1	0	1	1	1	1	1	1	0	0	1	a	d	c	0	0
1	5142	Established married	1	0	1	0	0	0	0	0	1	1	0	1	1	2	0	0	1	a	d	c	1	0
1	5184	Established married	1	0	1	1	1	1	1	0	1	1	1	1	1	1	0	0	1	a	b	c	0	2
1	5184	Established married	1	0	1	1	1	1	1	0	1	1	1	1	0	1	0	0	1	d	b	a	0	2
1	5184	Established married	1	0	1	1	1	1	1	0	1	1	1	1	1	2	0	0	1	a	b	c	0	2
1	5184	Established married	1	0	1	1	1	1	1	0	1	1	1	1	0	2	0	0	1	a	b	c	0	0
1	5204	Established married	1	0	2	1	1	1	1	0	1	1	1	1	1	2	0	0	1	a	b	c	0	0
1	5204	Established married	1	0	2	1	1	1	1	0	1	1	1	1	1	2	0	0	1	a	b	c	1	0
1	5204	Established married	1	.	2	1	1	1	1	0	1	1	1	1	1	2	0	0	1	a	b	c	0	0
1	5204	Established married	1	0	2	1	1	1	1	0	0	1	1	1	1	2	0	0	1	a	b	c	1	0
1	5204	Established married	1	0	2	1	1	1	1	0	0	1	1	1	1	2	0	0	1	a	b	c	0	0
1	5225	Established married	1	0	2	1	1	1	1	1	1	1	1	1	0	2	0	0	1	a	a	c	0	0
1	5227	Established married	1	0	1	1	1	1	1	1	1	1	1	1	1	1	0	0	1	c	b	c	0	0
1	5228	Established married	1	0	3	0	1	0	0	0	0	0	1	1	0	2	0	0	0	a	b	a	1	0
1	5228	Established married	1	0	1	0	1	0	0	0	0	1	1	1	0	2	1	0	0	a	b	a	1	0
1	5229	Established married	1	0	1	0	1	0	0	1	1	1	0	3	0	2	1	0	0	a	b	a	1	0
1	5229	Established married	1	0	1	0	1	0	0	0	1	0	0	1	0	2	1	0	1	a	b	c	1	0
1	5229	Established married	1	1	1	0	1	0	0	0	1	1	0	1	0	2	0	0	1	a	b	a	1	0
1	5231	Established married	1	0	2	1	1	1	1	1	1	1	0	1	1	1	0	0	1	a	b	c	0	0
1	5231	Established married	1	0	1	1	1	1	1	1	0	1	1	1	1	2	0	0	0	c	b	c	1	0
1	5232	Established married	1	0	1	1	1	1	1	1	1	1	1	1	1	2	0	0	1	c	b	c	0	2
1	5250	Established married	1	0	1	1	1	1	1	0	0	1	1	1	1	1	0	0	0	a	b	c	1	0
1	5298	Established married	1	0	1	1	1	1	1	0	1	1	1	1	0	1	0	0	1	a	b	c	1	0
1	5298	Established married	1	0	1	1	1	1	1	0	1	1	1	1	0	1	0	0	1	a	b	a	1	0
1	5298	Established married	1	0	2	0	0	0	0	1	1	1	0	1	0	3	0	0	1	a	b	a	0	0
1	5298	Established married	1	0	1	0	1	0	0	0	1	1	1	1	0	2	1	0	1	a	b	a	1	2
1	5298	Established married	1	0	1	1	1	1	1	0	1	1	0	1	0	1	0	0	1	a	b	a	1	0
1	5299	Established married	1	0	1	1	1	1	1	1	1	1	1	1	0	1	0	0	1	a	b	c	1	2
1	5299	Established married	1	0	1	1	1	1	1	1	1	1	1	1	0	1	0	0	1	a	b	c	1	2
1	5299	Established married	1	0	1	1	1	1	1	1	1	1	1	1	0	1	0	0	1	c	b	a	1	2
1	5299	Established married	1	0	1	1	1	1	0	1	1	1	1	1	0	2	0	0	1	c	b	a	1	2
1	5299	Established married	1	0	1	1	1	1	1	0	1	1	0	1	0	1	0	0	1	a	b	a	1	2
1	5317	Established married	1	0	1	0	0	0	0	1	1	1	0	1	0	3	2	0	1	a	b	a	0	2
1	5317	Established married	1	0	1	0	1	0	0	1	1	1	0	1	0	2	0	0	1	a	b	b	0	2
1	5317	Established married	1	0	1	0	1	0	0	0	1	1	0	1	0	3	2	0	0	a	b	b	0	2
1	5317	Established married	1	0	1	0	0	0	0	1	1	1	0	1	0	2	1	0	1	a	b	c	1	2
1	5317	Established married	1	0	1	0	1	0	0	1	0	1	1	1	0	2	0	0	0	a	b	c	0	2
1	5317	Established married	1	0	1	0	1	0	0	1	1	1	0	1	0	2	1	0	1	a	b	b	1	2
1	5317	Established married	1	0	1	0	1	0	0	0	1	1	0	1	0	2	1	0	1	a	b	c	0	2
1	5318	Established married	1	0	1	0	0	0	0	0	1	1	0	1	0	2	0	0	1	a	b	c	0	2
1	5348	Established married	1	0	2	0	0	0	0	1	1	1	0	3	0	2	0	0	1	c	b	a	0	2
1	5348	Established married	1	0	2	0	1	0	0	1	1	1	0	3	0	2	0	0	1	a	b	b	1	2
1	5348	Established married	1	0	2	0	0	0	0	0	0	1	1	1	0	2	2	0	0	c	b	a	0	0
1	5375	Established married	1	0	1	1	1	1	1	0	1	1	1	3	0	2	0	0	1	a	b	b	0	2
1	5375	Established married	1	0	2	1	1	1	1	0	1	1	0	1	0	2	0	0	0	a	b	c	0	2
1	5375	Established married	1	0	2	0	0	0	0	0	0	0	0	3	0	2	2	0	0	a	b	c	0	2
1	5375	Established married	1	0	1	0	1	0	0	0	0	1	1	3	0	2	0	0	1	a	b	c	0	2
1	5375	Established married	1	0	1	1	1	1	1	0	1	1	1	3	0	2	0	0	1	a	b	a	0	2
1	5375	Established married	1	0	1	0	0	0	0	0	1	1	1	3	0	2	1	0	1	a	b	a	0	2
1	5380	Established married	1	0	1	0	1	0	0	0	1	1	1	3	0	3	2	0	1	c	a	c	1	2
1	5380	Established married	1	0	1	0	0	0	0	1	0	1	0	1	0	2	2	0	0	c	b	b	1	2
1	5380	Established married	1	0	1	0	0	0	0	0	1	1	1	1	0	2	0	0	1	c	b	a	1	2
1	5380	Established married	1	0	1	0	0	0	0	1	0	1	1	1	0	2	0	0	0	c	b	c	1	2
1	5380	Established married	1	0	1	0	0	0	0	0	0	1	1	1	0	2	0	0	0	c	b	b	1	2
1	5390	Established married	1	0	2	0	0	0	0	0	1	1	1	1	0	2	0	0	1	c	b	b	0	0
1	5390	Established married	1	0	2	0	0	0	0	0	1	1	1	1	0	2	0	0	1	c	b	c	1	0
1	5390	Established married	1	0	2	0	0	0	0	0	1	1	0	1	1	2	0	0	1	c	b	c	1	0
1	5390	Established married	1	0	2	0	0	0	0	0	1	1	0	1	0	2	0	0	1	c	b	c	0	0
1	5390	Established married	1	0	2	0	0	0	0	0	1	1	0	1	0	2	0	0	1	c	b	c	0	0
1	5406	Established married	1	0	1	1	1	1	1	0	0	1	0	1	1	2	0	0	0	c	a	c	0	0
1	5407	Established married	1	0	2	0	0	0	0	0	1	0	0	1	1	2	1	0	1	c	a	c	0	2
1	5437	Established married	1	0	1	1	1	1	1	1	0	1	1	1	1	2	0	0	0	b	b	c	0	0
1	5437	Established married	1	0	1	0	1	0	0	0	0	1	1	3	0	2	2	0	1	b	d	c	1	0
1	5437	Established married	1	0	2	0	0	0	0	0	1	1	0	1	0	2	2	0	0	b	b	b	1	0
1	5437	Established married	1	1	2	0	0	0	0	0	0	1	1	1	0	2	1	1	0	b	b	b	1	0
1	5439	Established married	1	0	2	0	1	0	0	1	0	1	0	3	0	2	1	0	0	b	b	c	0	0
1	5439	Established married	1	1	1	0	1	0	0	0	0	1	1	3	1	2	1	0	1	b	b	c	0	0
1	5440	Established married	1	1	2	0	1	0	0	0	1	1	0	1	0	2	2	0	0	a	b	b	1	0
1	5440	Established married	1	1	2	0	1	0	0	0	1	1	0	1	0	2	1	0	1	a	b	b	1	0
1	5463	Established married	1	0	2	0	0	0	0	1	1	1	0	1	1	2	1	0	1	c	d	c	1	0
1	5463	Established married	1	0	2	0	0	0	0	1	1	1	0	1	0	2	0	0	1	a	b	c	1	0
1	5463	Established married	1	0	2	0	1	0	0	1	1	0	1	1	0	2	0	0	1	a	b	c	1	0
1	5463	Established married	1	0	2	0	1	0	0	1	1	1	1	1	0	2	0	0	1	a	b	c	1	0
1	5463	Established married	1	0	2	0	1	0	0	1	1	1	1	1	1	2	2	0	1	a	b	c	0	0
1	5464	Established married	1	0	2	1	1	1	1	0	0	0	1	3	0	2	0	0	1	a	b	b	1	0
1	5464	Established married	1	0	1	0	1	0	0	1	1	1	1	1	0	2	0	0	1	a	b	c	0	0
1	5464	Established married	1	0	2	0	1	0	0	0	1	1	1	1	0	2	0	0	1	a	b	c	0	0
1	5507	Established married	1	0	2	0	0	0	0	0	1	1	0	1	0	2	2	0	1	b	b	b	1	2
1	5507	Established married	1	0	2	0	0	0	0	0	1	1	0	1	0	2	0	0	1	b	b	c	1	0
1	5580	Established married	1	0	1	0	1	0	0	0	1	1	1	1	0	2	0	0	1	a	b	a	0	0
1	5580	Established married	1	0	2	0	1	0	0	0	1	1	1	1	0	2	0	0	1	a	b	c	0	0
1	5580	Established married	1	0	1	0	0	0	0	0	1	1	1	1	0	2	0	0	1	a	b	c	0	0
1	5580	Established married	1	0	2	0	1	0	0	0	1	1	1	1	0	2	0	0	1	a	b	a	0	0
1	5580	Established married	1	0	1	0	0	0	0	0	1	0	1	1	0	2	0	0	1	a	b	a	1	0
1	5580	Established married	1	1	1	0	1	0	0	0	1	1	1	1	0	2	1	1	1	a	b	c	0	2
1	5618	Established married	1	1	2	0	1	0	0	0	1	0	1	1	0	2	0	1	1	a	b	c	0	0
1	5618	Established married	1	0	2	0	0	0	0	0	0	0	0	1	0	2	0	0	0	a	b	c	1	0
1	5618	Established married	1	1	2	0	0	0	0	0	0	1	0	1	0	2	0	1	0	a	b	c	0	0
1	5619	Established married	1	0	1	1	1	1	1	0	1	1	1	1	0	1	0	0	1	a	b	c	0	0
1	5619	Established married	1	0	1	1	1	1	1	0	1	1	1	1	0	1	0	0	1	a	b	c	0	0
1	5619	Established married	1	0	1	0	1	0	0	0	1	1	1	1	0	2	0	0	1	a	b	c	0	0
1	5619	Established married	1	0	1	1	1	1	1	0	1	1	1	1	1	2	0	0	1	a	b	c	0	0
1	5619	Established married	1	0	1	1	1	1	0	1	1	1	1	1	0	2	0	0	1	a	b	b	0	0
1	5619	Established married	1	0	1	1	1	1	1	1	1	1	1	1	0	2	0	0	1	a	b	c	0	0
1	5667	Established married	1	0	1	0	0	0	0	1	0	1	0	1	1	2	0	0	0	a	b	c	1	0
1	5667	Established married	1	0	1	0	0	0	0	1	1	1	1	1	1	2	2	0	1	b	d	c	1	0
1	5800	Established married	1	0	2	0	0	0	0	0	1	0	0	1	0	2	2	0	1	a	b	b	0	0
1	5816	Established married	1	0	1	0	0	0	0	0	1	0	0	1	0	2	0	0	1	a	b	a	1	1
1	5816	Established married	1	1	1	0	1	0	0	0	1	1	1	1	0	2	0	0	1	a	b	c	1	0
1	5831	Established married	1	1	1	0	1	0	0	0	1	0	0	1	0	2	1	0	1	a	b	a	1	0
1	5831	Established married	1	1	1	0	1	0	0	0	1	1	0	1	0	2	2	1	1	a	b	a	1	0
1	5831	Established married	1	1	1	0	1	0	0	0	1	1	0	1	0	2	2	1	1	a	b	b	1	0
1	5927	Established married	1	0	2	1	1	1	1	1	1	1	1	3	1	1	0	0	0	a	b	c	0	0
1	5927	Established married	1	0	2	0	0	0	0	0	1	1	0	1	0	2	0	0	1	a	a	c	0	0
1	5948	Established married	1	0	1	0	1	0	0	0	1	1	1	1	0	2	0	0	1	a	b	c	0	0
1	5948	Established married	1	0	2	0	0	0	0	0	1	1	0	1	1	2	0	0	1	a	b	c	0	0
1	5983	Established married	1	0	2	0	0	0	0	0	0	1	0	1	0	2	2	0	0	a	b	b	0	0
1	5983	Established married	1	1	2	0	0	0	0	0	1	1	0	1	1	2	0	0	1	a	b	c	0	0
1	5984	Established married	1	1	2	0	0	0	0	0	1	1	0	1	0	2	0	0	1	a	b	c	0	0
1	5984	Established married	1	0	2	0	0	0	0	0	1	1	1	1	0	2	2	0	1	a	b	a	1	0
1	5984	Established married	1	1	2	0	0	0	0	0	1	1	1	1	1	2	0	0	1	a	b	b	0	0
1	5984	Established married	1	1	2	0	0	0	0	0	1	1	1	1	0	2	1	0	1	a	b	b	0	0
1	5984	Established married	1	1	2	0	0	0	0	0	1	1	1	1	0	2	2	0	1	c	b	a	1	0
1	5984	Established married	1	0	2	0	0	0	0	0	1	1	0	1	0	2	1	0	1	a	b	c	1	0
1	5984	Established married	1	0	2	0	0	0	0	0	1	1	1	1	1	2	2	0	1	a	b	c	0	0
1	5984	Established married	1	0	1	0	1	0	0	0	1	1	1	1	0	2	1	0	1	c	b	c	0	0
1	5984	Established married	1	0	2	0	0	0	0	0	0	1	0	1	0	2	0	0	0	a	b	b	0	0
1	6013	Established married	1	0	2	0	0	0	0	0	1	1	0	1	0	2	0	0	1	a	b	b	0	0
1	6013	Established married	1	0	2	0	0	0	0	0	1	1	0	1	0	2	0	0	1	a	b	b	0	0
1	6013	Established married	1	0	2	0	0	0	0	0	1	1	0	1	1	2	0	0	1	a	b	b	0	0
1	6013	Established married	1	0	2	0	0	0	0	0	1	1	1	1	0	2	2	0	1	a	b	c	1	0
1	6013	Established married	1	0	2	0	0	0	0	0	0	1	1	1	0	2	2	0	0	a	b	b	1	0
1	6029	Established married	1	0	2	0	0	0	0	0	1	0	0	1	0	2	1	0	1	a	b	c	1	0
1	6029	Established married	1	1	2	1	1	1	1	0	1	0	0	1	0	1	0	0	1	a	a	c	1	0
1	6029	Established married	1	0	2	0	0	0	0	0	0	1	0	1	0	2	2	0	0	a	b	b	0	0
1	6029	Established married	1	0	2	0	0	0	0	0	1	1	0	1	0	2	2	0	1	a	b	b	0	0
1	6030	Established married	1	0	2	0	0	0	0	0	0	1	0	1	0	2	2	0	0	a	b	c	1	2
1	6030	Established married	1	1	2	0	0	0	0	0	0	1	0	1	0	2	2	0	0	a	b	b	1	2
1	6030	Established married	1	0	2	0	0	0	0	0	0	1	0	1	0	2	2	0	0	a	b	c	1	2
1	6030	Established married	1	0	2	0	0	0	0	0	1	1	0	1	0	2	2	0	1	a	b	c	1	0
1	6030	Established married	1	0	2	0	0	0	0	0	0	1	0	1	0	2	2	0	0	a	b	c	1	0
1	6085	Established married	1	0	1	0	0	0	0	0	1	0	0	1	0	2	0	0	1	a	b	a	1	2
1	6085	Established married	1	0	1	1	1	1	1	0	1	1	1	1	1	1	0	0	1	a	b	c	0	2
1	6114	Established married	1	0	1	1	1	1	1	0	0	1	1	1	1	1	0	0	0	a	b	a	0	2
1	6114	Established married	1	0	1	1	1	1	1	0	1	1	1	1	0	1	0	0	0	a	b	c	0	2
1	6114	Established married	1	0	1	1	1	1	1	1	1	1	1	1	0	2	0	0	1	a	b	c	0	2
1	6114	Established married	1	0	1	1	1	1	1	0	0	1	1	1	1	2	0	0	0	c	b	b	0	2
1	6153	Established married	1	0	2	0	1	0	0	0	1	1	1	3	1	2	2	0	1	a	b	b	1	2
1	6164	Established married	1	0	1	1	1	1	1	1	1	1	1	1	1	1	0	0	1	a	b	c	1	2
1	6164	Established married	1	0	1	1	1	1	1	0	1	1	1	3	1	1	0	0	1	a	b	c	0	2
1	6164	Established married	1	0	1	1	1	1	1	0	1	1	1	3	0	1	0	0	1	c	a	c	1	2
1	6164	Established married	1	0	1	1	1	1	1	0	0	1	1	1	1	1	0	0	1	a	b	b	0	2
1	6363	Established married	1	0	2	0	1	0	0	0	0	0	1	1	1	2	2	0	0	a	b	b	0	0
1	6363	Established married	1	0	2	0	1	0	0	0	0	0	1	1	0	2	0	0	0	a	b	c	0	0
1	6363	Established married	1	0	1	1	1	1	1	0	1	1	1	1	1	1	0	0	1	a	a	c	0	2
1	6365	Established married	1	0	1	1	1	1	1	1	1	1	1	1	0	1	0	0	1	c	b	c	0	0
1	6365	Established married	1	0	2	1	1	1	1	1	1	1	1	1	0	1	0	0	1	c	b	b	0	0
1	6365	Established married	1	0	1	0	1	0	0	0	1	1	1	1	1	2	0	0	1	a	b	c	0	0
1	6365	Established married	1	0	1	1	1	1	1	0	1	1	1	1	1	1	0	0	1	a	b	c	0	2
1	6414	Established married	1	0	2	1	1	1	1	1	1	1	1	1	0	1	0	0	1	a	b	c	0	0
1	6414	Established married	1	0	2	1	1	1	1	1	1	1	1	1	1	1	0	0	1	a	b	b	1	0
1	6414	Established married	1	0	1	1	1	1	1	1	1	1	1	1	1	1	0	0	1	a	b	c	0	0
1	6417	Established married	1	0	2	1	1	1	1	0	0	1	0	1	0	1	0	0	0	a	a	c	1	0
1	6417	Established married	1	0	1	1	1	1	1	1	0	1	1	3	1	1	0	0	0	a	b	c	0	0
1	6417	Established married	1	0	2	0	1	0	0	0	0	1	1	1	0	1	0	0	0	a	b	c	1	0
1	6417	Established married	1	0	1	1	1	1	1	1	0	1	1	1	1	1	0	0	0	c	b	c	0	0
1	6417	Established married	1	0	1	1	1	1	1	0	1	1	1	1	1	1	0	0	1	c	a	c	0	0
1	6429	Established married	1	0	2	0	0	0	0	0	1	0	0	1	0	3	1	0	1	a	a	c	0	2
1	6429	Established married	1	0	2	0	0	0	0	0	1	0	0	1	0	3	0	0	1	a	b	c	1	2
1	6429	Established married	1	0	2	0	0	0	0	0	0	0	0	3	1	3	1	0	0	a	b	b	0	2
1	6446	Established married	1	0	2	1	1	1	1	0	1	1	0	1	0	1	2	0	1	c	b	c	0	2
1	6446	Established married	1	1	2	0	0	0	0	0	0	0	0	1	0	2	1	0	0	a	b	b	0	2
1	6446	Established married	1	0	2	0	0	0	0	0	0	0	0	1	0	3	1	0	0	a	b	b	0	2
1	6454	Established married	1	0	2	0	0	0	0	0	1	0	0	1	0	3	1	0	1	a	a	a	1	2
1	6454	Established married	1	0	2	0	1	0	0	1	1	1	1	1	1	2	2	0	1	a	b	c	1	2
1	6454	Established married	1	0	2	0	0	0	0	0	1	0	0	1	0	3	1	0	1	a	a	a	1	2
1	6454	Established married	1	0	2	0	1	0	0	0	1	0	0	1	0	2	2	0	1	a	a	a	0	2
1	6455	Established married	1	0	2	0	0	0	0	0	1	0	0	1	0	2	2	0	1	a	b	b	0	2
1	6455	Established married	1	0	2	0	1	0	0	0	1	0	0	1	0	2	2	0	1	a	a	b	0	2
1	6455	Established married	1	0	2	0	1	0	0	1	1	1	0	1	0	2	2	0	1	a	a	b	0	2
1	6455	Established married	1	0	2	0	1	0	0	0	0	1	1	1	1	2	0	0	0	a	a	a	0	2
1	6455	Established married	1	0	1	1	1	1	1	1	0	1	1	1	1	1	0	0	0	a	b	c	0	2
1	6455	Established married	1	0	2	0	1	0	0	0	0	0	0	1	0	2	2	0	0	a	a	a	0	2
1	6461	Established married	1	0	2	0	1	0	0	0	0	1	1	1	0	2	0	0	0	a	b	c	0	2
1	6461	Established married	1	0	1	0	0	0	0	0	0	1	1	3	0	2	0	0	0	c	b	b	1	2
1	6462	Established married	1	0	1	1	1	1	1	0	1	1	1	1	1	1	0	0	1	a	b	c	0	2
1	6462	Established married	1	0	1	1	1	1	1	1	1	1	1	1	1	1	0	0	1	a	b	c	0	2
1	6462	Established married	1	0	2	0	1	0	0	0	0	1	0	1	0	3	0	0	0	a	b	b	0	2
1	6502	Established married	1	0	1	1	1	1	1	0	1	1	1	3	1	1	0	0	1	a	b	c	0	2
1	6572	Established married	1	1	2	0	0	0	0	0	1	1	1	1	1	2	0	0	1	a	b	c	1	0
1	6596	Established married	1	0	2	0	0	0	0	0	1	0	0	1	0	2	0	0	1	a	b	a	0	2
1	6596	Established married	1	0	2	1	1	1	1	0	1	0	0	1	0	2	2	0	1	a	b	b	0	2
1	6596	Established married	1	0	2	0	0	0	0	0	1	1	0	1	0	2	0	0	1	a	b	c	0	2
1	6596	Established married	1	1	2	0	0	0	0	0	0	0	1	1	0	2	2	0	0	d	b	a	0	2
1	6598	Established married	1	0	2	0	0	1	1	0	1	0	0	1	0	2	0	0	1	a	b	b	0	2
1	6598	Established married	1	0	1	1	1	1	1	0	0	1	0	1	1	2	2	0	0	c	b	c	0	2
1	6598	Established married	1	1	2	1	1	1	1	0	0	0	1	1	1	2	2	0	0	a	b	a	0	2
1	6599	Established married	1	0	2	0	0	0	0	0	1	0	0	1	0	2	1	0	1	a	b	c	0	2
1	6599	Established married	1	0	2	0	0	0	0	0	1	1	0	1	0	2	2	0	1	a	b	a	0	2
1	6599	Established married	1	0	1	1	0	1	1	0	1	1	1	1	1	2	0	0	1	a	b	c	0	2
1	6599	Established married	1	0	2	0	0	0	0	0	1	0	0	1	0	2	1	0	1	a	b	a	0	2
1	6599	Established married	1	0	2	0	0	0	0	0	0	1	0	1	1	2	0	0	0	a	a	c	0	2
1	6641	Established married	1	0	2	0	0	0	0	0	0	1	0	1	0	2	1	0	0	a	b	b	0	2
1	6673	Established married	1	0	2	0	1	0	0	0	1	0	0	1	1	2	2	0	1	a	b	c	1	2
1	6688	Established married	1	0	2	0	0	0	0	0	1	0	0	1	0	2	2	0	1	a	b	a	1	2
1	6688	Established married	1	0	2	0	0	0	0	0	1	1	0	1	0	2	0	0	1	b	b	c	0	0
1	6688	Established married	1	0	2	0	0	0	0	0	1	0	0	1	0	2	0	0	1	a	a	a	0	2
1	6688	Established married	1	0	2	0	0	0	0	1	1	0	0	1	0	2	1	0	1	a	b	a	0	2
1	6688	Established married	1	0	3	0	0	0	0	0	1	0	0	1	0	2	0	0	1	a	b	c	1	2
1	6688	Established married	1	0	2	0	0	0	0	0	1	0	0	1	0	2	1	0	1	a	b	a	1	2
1	6690	Established married	1	0	1	0	0	0	0	1	1	1	1	1	0	2	2	0	1	a	b	a	0	2
1	6690	Established married	1	0	2	0	0	0	0	0	1	1	0	1	0	2	2	0	1	a	b	b	1	2
1	6690	Established married	1	0	1	0	0	0	0	0	1	0	0	1	0	2	2	0	1	a	b	a	1	2
1	6690	Established married	1	0	2	0	0	0	0	0	1	0	0	1	0	2	2	0	1	a	b	c	0	2
1	6691	Established married	1	0	2	0	1	0	0	0	0	0	1	1	1	1	2	0	0	a	b	c	0	2
1	6691	Established married	1	0	2	0	0	0	0	0	1	0	0	1	0	2	2	0	1	b	a	c	1	2
1	6691	Established married	1	0	2	0	0	0	0	0	1	0	0	1	0	2	2	0	1	a	b	a	1	2
1	6691	Established married	1	0	2	0	0	0	0	0	1	0	0	1	1	2	1	0	1	a	b	c	0	2
1	6691	Established married	1	0	2	1	1	1	1	0	1	1	0	1	1	2	0	0	1	a	b	c	0	2
1	6705	Established married	1	0	1	0	1	0	0	1	1	1	1	1	1	2	0	0	1	a	b	c	0	0
1	6705	Established married	1	0	2	0	1	0	0	1	1	0	0	1	1	2	0	0	1	a	b	c	0	0
1	6705	Established married	1	0	2	0	0	0	0	0	1	0	0	1	0	2	2	0	1	a	b	a	0	2
1	6705	Established married	1	0	2	0	0	0	0	0	0	0	0	1	0	2	2	0	0	a	b	a	0	2
1	6705	Established married	1	0	2	0	0	0	0	0	1	0	0	1	0	2	2	0	1	a	b	b	0	2
1	6706	Established married	1	0	2	0	0	0	0	0	0	0	0	1	0	2	0	0	0	a	b	a	0	2
1	6706	Established married	1	0	2	0	0	0	0	0	0	0	0	1	0	2	2	0	0	a	b	a	0	2
1	6708	Established married	1	0	3	0	0	0	0	0	1	0	0	1	0	2	2	0	1	a	b	a	1	2
1	6708	Established married	1	0	3	0	0	0	0	0	1	0	0	1	0	2	2	0	1	a	b	a	1	2
1	6708	Established married	1	0	3	0	0	0	0	0	1	0	0	1	0	2	2	0	1	a	b	a	1	2
1	6708	Established married	1	0	3	0	0	0	0	0	1	0	0	1	0	2	2	0	1	a	b	b	0	2
1	6708	Established married	1	0	3	0	0	0	0	0	0	0	0	1	0	2	2	0	0	a	b	a	1	2
1	6708	Established married	1	0	3	0	0	0	0	0	0	0	0	1	0	2	2	0	0	a	b	a	1	2
1	6739	Established married	1	0	2	0	0	0	0	0	1	0	0	1	1	2	2	0	1	a	b	b	0	2
1	6739	Established married	1	0	1	0	0	0	0	0	0	0	0	3	1	3	2	0	0	a	b	a	0	2
1	6739	Established married	1	0	1	0	0	0	0	0	0	1	1	3	1	3	2	0	0	a	b	c	0	2
1	6739	Established married	1	0	2	0	0	0	0	0	1	0	0	1	1	2	2	0	1	a	b	b	1	2
1	6739	Established married	1	0	2	0	0	0	0	0	1	0	0	1	0	2	2	0	1	b	b	b	1	2
1	6739	Established married	1	0	2	0	0	0	0	0	0	0	0	1	1	3	2	0	0	a	b	c	0	2
1	6768	Established married	1	1	2	0	0	0	0	0	1	0	0	1	0	2	2	0	1	c	b	a	1	2
1	6768	Established married	1	0	2	0	0	0	0	0	0	1	0	3	0	2	2	0	0	a	b	a	1	2
1	6768	Established married	1	0	2	0	0	0	0	0	0	1	0	1	0	2	1	0	0	c	b	a	1	2
1	6883	Established married	1	0	2	0	0	0	0	0	1	0	0	1	1	2	0	0	1	a	b	c	1	0
1	6883	Established married	1	0	2	0	0	0	0	0	1	0	0	1	1	2	1	0	1	a	b	c	0	0
1	6897	Established married	1	0	2	0	0	0	0	0	1	0	1	1	0	2	0	0	1	a	b	c	1	0
1	6898	Established married	1	0	2	0	0	0	0	0	1	0	0	1	0	2	0	0	1	a	b	a	1	0
1	6898	Established married	1	1	2	0	0	0	0	0	1	0	0	1	0	3	1	0	1	a	b	c	1	0
1	6898	Established married	1	0	2	0	0	0	0	0	1	0	0	1	1	2	0	0	1	a	a	c	0	0
1	6919	Established married	1	0	3	0	1	0	0	0	1	0	0	1	0	3	1	0	1	a	b	a	1	0
1	6919	Established married	1	0	2	0	0	0	0	0	1	0	0	1	0	3	1	0	1	a	b	a	1	1
1	6922	Established married	1	1	1	1	1	0	1	1	1	1	1	1	1	1	0	0	1	a	b	c	0	0
1	6922	Established married	1	0	3	1	1	1	1	1	1	0	1	1	0	1	0	0	1	c	b	c	0	0
1	6936	Established married	1	0	2	0	0	0	0	0	1	1	0	3	1	2	0	0	1	a	b	a	1	2
1	6937	Established married	1	0	2	0	0	0	0	0	1	1	0	3	0	2	0	0	1	d	d	b	1	0
1	6946	Established married	1	0	2	0	1	0	0	0	1	0	0	3	0	2	0	0	1	a	b	c	1	2
1	6946	Established married	1	0	2	0	1	0	0	0	0	1	1	3	0	2	0	0	0	a	b	c	1	0
1	6946	Established married	1	0	2	0	1	0	0	0	1	1	0	3	1	2	0	0	1	a	b	c	1	2
1	6969	Established married	1	1	3	0	0	0	0	0	0	0	0	1	0	1	1	0	0	b	b	c	0	0
1	6969	Established married	1	0	2	0	0	0	0	0	1	1	1	1	1	2	0	0	1	c	b	c	1	0
1	7000	Established married	1	0	2	0	0	0	0	0	1	1	0	1	0	3	0	0	1	c	b	c	0	0
1	7000	Established married	1	0	2	0	0	0	0	0	1	0	0	1	0	3	1	0	1	a	b	a	1	0
1	7022	Established married	1	0	2	0	1	0	0	0	0	0	0	1	0	2	2	0	0	a	b	b	1	2
1	7022	Established married	1	0	2	0	0	0	0	0	0	0	1	1	1	2	2	0	0	c	b	c	1	2
1	7022	Established married	1	0	2	0	1	0	0	0	1	0	0	1	1	1	1	0	1	c	b	c	1	2
1	7022	Established married	1	0	2	0	1	0	0	0	1	0	0	1	0	2	1	0	1	c	a	c	1	2
1	7022	Established married	1	0	2	0	0	0	0	0	0	1	0	1	1	2	0	0	0	c	b	c	0	2
1	7049	Established married	1	0	3	1	1	1	1	1	1	0	1	3	0	3	0	0	1	c	a	c	0	2
1	7049	Established married	1	0	3	1	1	1	1	1	1	0	1	3	0	3	0	0	1	c	b	c	0	2
1	7050	Established married	1	1	2	0	1	0	0	0	1	1	1	1	1	2	0	0	1	c	b	c	0	0
1	7050	Established married	1	0	2	0	1	0	0	0	1	0	0	1	1	2	0	0	1	a	b	b	0	1
1	7087	Established married	1	0	1	0	0	0	0	1	1	1	0	1	0	2	2	0	1	c	b	a	1	0
1	7088	Established married	1	0	1	0	1	0	0	1	1	1	1	1	0	1	1	0	1	c	b	c	0	0
1	7088	Established married	1	0	1	0	0	0	0	1	1	1	1	1	0	1	2	0	1	c	b	a	1	0
1	7088	Established married	1	0	1	0	0	0	0	1	1	1	0	1	0	1	1	0	1	c	b	a	1	2
1	7088	Established married	1	0	1	1	1	1	1	1	1	1	1	1	0	1	0	0	1	c	b	c	0	0
1	7088	Established married	1	0	1	0	0	0	0	1	1	1	0	1	0	2	0	0	1	c	b	c	1	0
1	7089	Established married	1	0	1	0	1	0	0	1	1	0	1	1	0	2	0	0	1	c	b	c	1	0
1	7089	Established married	1	0	1	0	0	0	0	1	1	0	0	1	0	2	0	0	1	c	b	a	1	0
1	7089	Established married	1	0	1	0	1	0	0	1	1	0	0	1	0	2	0	0	1	c	b	a	0	0
1	7089	Established married	1	0	1	0	0	0	0	1	1	1	0	1	0	2	0	0	1	c	b	a	0	0
1	7089	Established married	1	0	1	0	1	0	0	1	0	0	0	1	0	2	0	0	0	c	b	c	0	0
1	7089	Established married	1	0	1	0	1	0	0	1	1	0	0	1	0	2	0	0	1	c	b	a	1	2
1	7090	Established married	1	0	1	0	0	0	0	1	1	0	0	1	0	2	0	0	1	c	b	c	1	0
1	7090	Established married	1	0	1	0	1	0	0	1	1	0	0	1	0	2	0	0	1	c	b	c	0	0
1	7090	Established married	1	0	1	0	0	0	0	1	1	0	0	1	0	2	0	0	1	c	b	b	1	0
1	7091	Established married	1	0	1	0	0	0	0	1	1	0	0	1	0	2	0	0	1	c	b	c	1	0
1	7091	Established married	1	0	1	0	1	0	0	1	1	0	1	1	0	2	0	0	1	c	b	a	0	0
1	7091	Established married	1	0	1	0	1	0	0	1	1	0	0	1	0	2	0	0	1	c	b	a	1	0
1	7091	Established married	1	0	1	0	0	0	0	1	1	0	0	1	0	2	0	0	1	c	b	b	0	0
1	7091	Established married	1	0	1	0	0	0	0	0	1	1	0	1	0	2	0	0	1	c	b	a	1	0
1	7091	Established married	1	0	1	0	1	0	0	1	1	0	0	1	0	2	0	0	1	a	b	c	0	0
1	7105	Established married	1	0	1	0	0	0	0	0	1	0	0	1	1	1	1	0	1	a	b	c	0	0
1	7147	Established married	1	0	2	0	0	0	0	1	1	1	1	1	0	2	0	0	1	a	b	b	0	2
1	7147	Established married	1	0	2	0	0	0	0	1	1	1	0	1	0	2	0	0	1	a	b	a	0	2
1	7147	Established married	1	0	2	0	0	0	0	1	1	0	0	1	0	2	1	0	1	a	b	a	0	0
1	7147	Established married	1	0	2	0	0	0	0	0	1	1	0	1	0	2	2	0	1	a	b	a	0	2
1	7148	Established married	1	0	2	0	0	0	0	1	1	0	0	1	1	2	0	1	1	a	b	c	1	0
1	7148	Established married	1	0	2	0	0	0	0	0	0	0	0	1	0	2	0	0	0	a	b	c	1	0
1	7148	Established married	1	1	2	0	1	0	0	1	1	1	1	1	0	2	2	0	1	c	b	a	1	2
1	7148	Established married	1	0	2	0	1	0	0	0	1	0	1	1	0	2	2	0	1	c	b	b	1	2
1	7148	Established married	1	0	2	0	0	0	0	1	0	0	0	1	0	2	2	0	0	a	b	a	1	2
1	7149	Established married	1	0	1	0	1	0	0	0	1	0	0	1	1	2	0	0	1	c	b	a	0	2
1	7149	Established married	1	0	2	0	0	0	0	1	1	0	0	1	0	2	0	0	0	a	b	a	1	2
1	7149	Established married	1	0	2	0	0	0	0	1	1	1	0	1	0	2	2	0	1	a	b	a	0	2
1	7149	Established married	1	1	2	0	0	0	0	1	1	0	0	1	0	2	2	0	1	a	b	a	0	2
1	7150	Established married	1	0	2	0	0	0	0	1	0	1	0	3	1	2	2	0	0	a	b	c	0	2
1	7178	Established married	1	0	2	0	0	0	0	0	1	1	0	1	1	2	2	0	1	b	b	b	1	2
1	7178	Established married	1	0	2	0	1	0	0	0	1	1	1	1	0	2	2	0	1	c	b	c	1	2
1	7178	Established married	1	0	2	0	1	0	0	0	1	1	1	1	1	2	2	0	1	a	b	c	1	2
1	7178	Established married	1	0	2	0	0	0	0	0	1	1	0	1	1	2	2	0	1	c	b	b	0	2
1	7178	Established married	1	0	2	0	0	0	0	0	1	1	0	1	0	2	2	0	0	a	b	a	0	2
1	7190	Established married	1	0	2	0	0	0	0	1	0	0	0	1	0	2	0	0	0	c	b	a	0	2
1	7190	Established married	1	1	3	0	0	0	0	0	0	1	0	1	0	2	0	1	0	a	b	c	1	2
1	7190	Established married	1	0	1	0	0	0	0	0	1	0	0	1	1	2	0	0	1	a	b	a	1	0
1	7203	Established married	1	0	2	0	0	0	0	0	0	1	0	1	0	2	1	0	0	a	b	b	1	0
1	7203	Established married	1	0	2	0	0	0	0	0	1	0	0	1	0	2	2	0	1	a	b	a	1	2
1	7214	Established married	1	0	2	0	0	0	0	1	0	1	0	1	0	2	1	0	0	a	b	a	1	0
1	7214	Established married	1	0	1	0	0	0	0	1	0	1	1	1	1	2	0	0	0	c	b	c	0	0
1	7214	Established married	1	0	2	0	0	0	0	1	0	1	1	1	0	2	0	0	0	a	b	a	0	2
1	7214	Established married	1	0	2	0	0	0	0	1	0	1	1	1	1	2	0	0	0	c	b	c	0	0
1	7215	Established married	1	0	3	0	0	0	0	1	1	0	0	1	0	2	0	0	1	a	b	a	0	0
1	7234	Established married	1	0	2	0	0	0	0	0	0	0	0	1	0	2	2	0	0	a	b	a	0	0
1	7235	Established married	1	0	2	1	1	1	1	0	1	0	0	1	1	1	0	0	1	a	b	c	0	0
1	7235	Established married	1	0	2	0	0	0	0	0	0	0	0	1	0	2	1	0	0	a	b	a	1	2
1	7235	Established married	1	0	2	0	0	0	0	0	0	0	0	1	0	2	0	0	0	a	b	a	0	2
1	7235	Established married	1	0	2	0	0	0	0	0	0	0	0	1	0	2	1	0	0	a	b	a	1	2
1	7250	Established married	1	0	2	0	0	0	0	0	0	0	1	1	0	2	2	0	0	a	b	a	1	2
1	7250	Established married	1	0	2	0	1	0	0	0	1	0	0	3	0	2	2	0	1	a	b	c	1	2
1	7251	Established married	1	0	3	0	1	0	0	1	1	0	1	1	0	2	0	0	1	c	b	a	0	0
1	7251	Established married	1	0	2	0	0	0	0	1	1	1	1	1	1	2	0	0	1	a	b	b	0	2
1	7251	Established married	1	0	1	0	0	0	0	1	1	1	1	1	0	2	1	0	1	a	b	b	0	2
1	7346	Established married	1	1	2	0	0	0	0	1	1	1	0	1	0	1	0	0	1	b	d	c	0	0
1	7346	Established married	1	1	2	0	0	0	0	0	1	1	0	1	0	2	0	0	1	b	b	c	0	0
1	7346	Established married	1	0	1	1	1	1	1	1	0	1	1	1	0	1	0	0	0	b	b	b	1	2
1	7348	Established married	1	1	2	0	0	0	0	1	1	1	0	1	0	2	2	0	1	b	b	b	0	0
1	7348	Established married	1	1	2	0	0	0	0	0	1	1	0	1	0	2	2	0	1	b	b	c	0	0
1	7349	Established married	1	1	2	0	1	0	0	1	1	1	0	1	0	2	0	0	1	b	b	c	0	1
1	7349	Established married	1	0	2	0	1	0	0	1	1	1	1	1	0	2	0	0	1	b	b	c	0	0
1	7349	Established married	1	0	2	0	1	0	0	1	1	1	1	1	0	2	0	0	1	b	b	b	0	0
1	7349	Established married	1	1	2	0	1	0	0	1	0	1	1	1	0	2	0	0	0	b	b	c	0	0
1	7354	Established married	1	0	2	0	1	0	0	1	1	1	0	2	1	2	2	0	1	a	b	c	0	0
1	7354	Established married	1	0	2	1	1	1	1	0	1	1	0	1	1	2	0	0	1	a	b	c	0	0
1	7379	Established married	1	0	1	1	1	1	1	1	1	1	1	1	1	2	0	0	1	a	b	c	0	0
1	7379	Established married	1	1	2	0	0	0	0	0	0	1	0	1	1	2	0	0	0	a	b	c	1	2
1	7380	Established married	1	0	1	1	1	1	1	1	0	1	1	1	1	1	0	0	0	b	b	c	1	0
1	7380	Established married	1	0	1	1	1	1	1	1	0	1	1	1	0	1	0	0	0	b	b	c	1	0
1	7380	Established married	1	1	1	1	1	1	1	1	0	1	1	1	1	1	0	0	0	b	b	c	0	0
1	7380	Established married	1	1	1	1	1	1	1	1	0	1	1	1	0	1	0	0	0	b	b	c	1	0
1	7380	Established married	1	0	2	0	0	0	0	1	0	1	0	1	0	2	0	0	0	b	b	c	0	0
1	7381	Established married	1	1	2	1	1	1	1	1	1	1	1	1	1	1	0	0	1	b	b	c	1	0
1	7381	Established married	1	0	2	1	1	1	1	1	1	1	1	1	1	1	0	0	1	b	b	c	0	2
1	7381	Established married	1	0	2	1	1	1	1	1	1	1	1	1	0	1	0	0	1	b	b	c	1	0
1	7381	Established married	1	1	2	0	1	0	0	1	1	0	0	1	0	2	2	0	1	b	b	c	1	0
1	7381	Established married	1	0	2	0	0	0	0	1	1	1	0	1	0	2	2	0	1	b	b	c	0	0
1	7382	Established married	1	1	2	0	1	0	0	0	1	0	0	1	0	2	0	0	1	a	b	c	1	2
1	7382	Established married	1	1	2	0	0	0	0	0	1	0	0	1	0	2	1	0	1	a	b	c	0	2
1	7384	Established married	1	0	2	0	0	0	0	1	1	1	0	1	0	1	0	0	1	b	b	c	0	0
1	7384	Established married	1	1	1	0	0	0	0	0	1	1	1	1	1	2	0	0	1	b	b	c	0	2
1	7384	Established married	1	1	2	0	0	0	0	1	1	1	0	1	0	2	0	0	1	b	d	c	0	0
1	7384	Established married	1	1	2	0	1	0	0	1	1	1	0	1	0	2	0	0	1	b	b	c	0	0
1	7385	Established married	1	0	1	0	1	1	1	0	0	1	1	1	1	1	0	0	0	b	b	b	0	0
1	7385	Established married	1	0	2	1	1	1	1	0	0	1	0	1	1	1	0	0	0	b	b	c	0	2
1	7386	Established married	1	0	3	1	1	1	1	0	1	0	1	3	1	1	0	0	1	b	b	a	0	0
1	7404	Established married	1	1	2	0	1	0	0	0	0	0	1	1	0	3	0	0	1	a	b	b	0	2
1	7425	Established married	1	0	1	0	1	0	0	0	1	0	1	3	0	3	1	0	1	c	b	b	0	2
1	7426	Established married	1	0	1	1	1	1	1	0	1	1	1	1	1	1	0	0	1	a	b	c	0	0
[truncated: 1,974 more rows]
